# Supplementary material for: Generating synthetic task-based brain fingerprints for population neuroscience using deep learning
Source: Commun Biol. 2025 Nov 14;8:1572. doi: 10.1038/s42003-025-09158-6 (PMC12618474; doi:10.1038/s42003-025-09158-6)
Supplement: Supplementary file 2 — Supplementary Data [file 42003_2025_9158_MOESM2_ESM.xlsx]

## Sheet: Fig1
Fig 1c – Reconstruction				Fig 1c – Diagonality Index				Fig 1d – Reconstruction				Fig 1d – Diagonality Index
Method	Contrast	Reconstruction Accuracy		Method	Contrast	Diagonality Index		Method	Contrast	Reconstruction Accuracy		Method	Contrast	Diagonality Index
Average	LANGUAGE MATH-STORY	0.702584		Average	LANGUAGE MATH-STORY	0		Linear Regression	EMOTION FACES-SHAPES	0.429688		Linear Regression	EMOTION FACES-SHAPES	0.0228053
Average	LANGUAGE MATH-STORY	0.649352		Average	LANGUAGE MATH-STORY	0		Linear Regression	EMOTION FACES-SHAPES	0.446191		Linear Regression	EMOTION FACES-SHAPES	0.0262587
Average	LANGUAGE MATH-STORY	0.729468		Average	LANGUAGE MATH-STORY	0		Linear Regression	EMOTION FACES-SHAPES	0.37685		Linear Regression	EMOTION FACES-SHAPES	0.0304254
Average	LANGUAGE MATH-STORY	0.66186		Average	LANGUAGE MATH-STORY	0		Linear Regression	EMOTION FACES-SHAPES	0.254252		Linear Regression	EMOTION FACES-SHAPES	0.00886251
Average	LANGUAGE MATH-STORY	0.53877		Average	LANGUAGE MATH-STORY	0		Linear Regression	EMOTION FACES-SHAPES	0.372114		Linear Regression	EMOTION FACES-SHAPES	0.0174304
Average	LANGUAGE MATH-STORY	0.755991		Average	LANGUAGE MATH-STORY	0		Linear Regression	EMOTION FACES-SHAPES	0.358091		Linear Regression	EMOTION FACES-SHAPES	0.0217811
Average	LANGUAGE MATH-STORY	0.69384		Average	LANGUAGE MATH-STORY	0		Linear Regression	EMOTION FACES-SHAPES	0.368203		Linear Regression	EMOTION FACES-SHAPES	0.00839509
Average	LANGUAGE MATH-STORY	0.510077		Average	LANGUAGE MATH-STORY	0		Linear Regression	EMOTION FACES-SHAPES	0.408097		Linear Regression	EMOTION FACES-SHAPES	0.0267138
Average	LANGUAGE MATH-STORY	0.647403		Average	LANGUAGE MATH-STORY	0		Linear Regression	EMOTION FACES-SHAPES	0.365924		Linear Regression	EMOTION FACES-SHAPES	0.0186655
Average	LANGUAGE MATH-STORY	0.659854		Average	LANGUAGE MATH-STORY	0		Linear Regression	EMOTION FACES-SHAPES	0.323593		Linear Regression	EMOTION FACES-SHAPES	0.0114212
Average	LANGUAGE MATH-STORY	0.737053		Average	LANGUAGE MATH-STORY	0		Linear Regression	EMOTION FACES-SHAPES	0.371968		Linear Regression	EMOTION FACES-SHAPES	0.0146773
Average	LANGUAGE MATH-STORY	0.550188		Average	LANGUAGE MATH-STORY	0		Linear Regression	EMOTION FACES-SHAPES	0.259036		Linear Regression	EMOTION FACES-SHAPES	0.0156465
Average	LANGUAGE MATH-STORY	0.600998		Average	LANGUAGE MATH-STORY	0		Linear Regression	EMOTION FACES-SHAPES	0.475316		Linear Regression	EMOTION FACES-SHAPES	0.0248311
Average	LANGUAGE MATH-STORY	0.550015		Average	LANGUAGE MATH-STORY	0		Linear Regression	EMOTION FACES-SHAPES	0.327026		Linear Regression	EMOTION FACES-SHAPES	0.0100863
Average	LANGUAGE MATH-STORY	0.674569		Average	LANGUAGE MATH-STORY	0		Linear Regression	EMOTION FACES-SHAPES	0.374719		Linear Regression	EMOTION FACES-SHAPES	0.00772759
Average	LANGUAGE MATH-STORY	0.533926		Average	LANGUAGE MATH-STORY	0		Linear Regression	EMOTION FACES-SHAPES	0.302747		Linear Regression	EMOTION FACES-SHAPES	0.00543178
Average	LANGUAGE MATH-STORY	0.702667		Average	LANGUAGE MATH-STORY	0		Linear Regression	EMOTION FACES-SHAPES	0.368767		Linear Regression	EMOTION FACES-SHAPES	0.0131219
Average	LANGUAGE MATH-STORY	0.49326		Average	LANGUAGE MATH-STORY	0		Linear Regression	EMOTION FACES-SHAPES	0.392074		Linear Regression	EMOTION FACES-SHAPES	0.0232488
Average	LANGUAGE MATH-STORY	0.474687		Average	LANGUAGE MATH-STORY	0		Linear Regression	EMOTION FACES-SHAPES	0.423473		Linear Regression	EMOTION FACES-SHAPES	0.0200535
Average	LANGUAGE MATH-STORY	0.719297		Average	LANGUAGE MATH-STORY	0		Linear Regression	EMOTION FACES-SHAPES	0.412971		Linear Regression	EMOTION FACES-SHAPES	0.00582529
Average	LANGUAGE MATH-STORY	0.697495		Average	LANGUAGE MATH-STORY	0		Linear Regression	EMOTION FACES-SHAPES	0.464507		Linear Regression	EMOTION FACES-SHAPES	0.00938073
Average	LANGUAGE MATH-STORY	0.696153		Average	LANGUAGE MATH-STORY	0		Linear Regression	EMOTION FACES-SHAPES	0.406975		Linear Regression	EMOTION FACES-SHAPES	0.0162575
Average	LANGUAGE MATH-STORY	0.664785		Average	LANGUAGE MATH-STORY	0		Linear Regression	EMOTION FACES-SHAPES	0.414779		Linear Regression	EMOTION FACES-SHAPES	0.0339316
Average	LANGUAGE MATH-STORY	0.621865		Average	LANGUAGE MATH-STORY	0		Linear Regression	EMOTION FACES-SHAPES	0.501133		Linear Regression	EMOTION FACES-SHAPES	0.0377078
Average	LANGUAGE MATH-STORY	0.657453		Average	LANGUAGE MATH-STORY	0		Linear Regression	EMOTION FACES-SHAPES	0.432937		Linear Regression	EMOTION FACES-SHAPES	0.0157524
Average	LANGUAGE MATH-STORY	0.707287		Average	LANGUAGE MATH-STORY	0		Linear Regression	EMOTION FACES-SHAPES	0.365118		Linear Regression	EMOTION FACES-SHAPES	0.0309823
Average	LANGUAGE MATH-STORY	0.640682		Average	LANGUAGE MATH-STORY	0		Linear Regression	EMOTION FACES-SHAPES	0.324388		Linear Regression	EMOTION FACES-SHAPES	0.0114717
Average	LANGUAGE MATH-STORY	0.548558		Average	LANGUAGE MATH-STORY	0		Linear Regression	EMOTION FACES-SHAPES	0.404245		Linear Regression	EMOTION FACES-SHAPES	0.0302974
Average	LANGUAGE MATH-STORY	0.712193		Average	LANGUAGE MATH-STORY	0		Linear Regression	EMOTION FACES-SHAPES	0.301712		Linear Regression	EMOTION FACES-SHAPES	0.0200067
Average	LANGUAGE MATH-STORY	0.629882		Average	LANGUAGE MATH-STORY	0		Linear Regression	EMOTION FACES-SHAPES	0.433793		Linear Regression	EMOTION FACES-SHAPES	0.040068
Average	LANGUAGE MATH-STORY	0.543068		Average	LANGUAGE MATH-STORY	0		Linear Regression	EMOTION FACES-SHAPES	0.438055		Linear Regression	EMOTION FACES-SHAPES	0.0338106
Average	LANGUAGE MATH-STORY	0.642098		Average	LANGUAGE MATH-STORY	0		Linear Regression	EMOTION FACES-SHAPES	0.41327		Linear Regression	EMOTION FACES-SHAPES	0.0365601
Average	LANGUAGE MATH-STORY	0.671814		Average	LANGUAGE MATH-STORY	0		Linear Regression	EMOTION FACES-SHAPES	0.235115		Linear Regression	EMOTION FACES-SHAPES	0.013122
Average	LANGUAGE MATH-STORY	0.684073		Average	LANGUAGE MATH-STORY	0		Linear Regression	EMOTION FACES-SHAPES	0.431702		Linear Regression	EMOTION FACES-SHAPES	0.0219466
Average	LANGUAGE MATH-STORY	0.507991		Average	LANGUAGE MATH-STORY	0		Linear Regression	EMOTION FACES-SHAPES	0.0857457		Linear Regression	EMOTION FACES-SHAPES	-0.00290533
Average	LANGUAGE MATH-STORY	0.682571		Average	LANGUAGE MATH-STORY	0		Linear Regression	EMOTION FACES-SHAPES	0.390624		Linear Regression	EMOTION FACES-SHAPES	0.0168821
Average	LANGUAGE MATH-STORY	0.635197		Average	LANGUAGE MATH-STORY	0		Linear Regression	EMOTION FACES-SHAPES	0.169523		Linear Regression	EMOTION FACES-SHAPES	0.00117544
Average	LANGUAGE MATH-STORY	0.611529		Average	LANGUAGE MATH-STORY	0		Linear Regression	EMOTION FACES-SHAPES	0.343136		Linear Regression	EMOTION FACES-SHAPES	0.0153471
Average	LANGUAGE MATH-STORY	0.664993		Average	LANGUAGE MATH-STORY	0		Linear Regression	EMOTION FACES-SHAPES	0.338496		Linear Regression	EMOTION FACES-SHAPES	0.022867
Average	RELATIONAL REL	0.772702		Average	RELATIONAL REL	0		Linear Regression	EMOTION FACES-SHAPES	0.514579		Linear Regression	EMOTION FACES-SHAPES	0.0415664
Average	RELATIONAL REL	0.752088		Average	RELATIONAL REL	0		Linear Regression	EMOTION FACES-SHAPES	0.387974		Linear Regression	EMOTION FACES-SHAPES	0.0236769
Average	RELATIONAL REL	0.776501		Average	RELATIONAL REL	0		Linear Regression	EMOTION FACES-SHAPES	0.295827		Linear Regression	EMOTION FACES-SHAPES	0.00453524
Average	RELATIONAL REL	0.782288		Average	RELATIONAL REL	0		Linear Regression	EMOTION FACES-SHAPES	0.423371		Linear Regression	EMOTION FACES-SHAPES	0.0169261
Average	RELATIONAL REL	0.788633		Average	RELATIONAL REL	0		Linear Regression	EMOTION FACES-SHAPES	0.373379		Linear Regression	EMOTION FACES-SHAPES	0.0162971
Average	RELATIONAL REL	0.721031		Average	RELATIONAL REL	0		Linear Regression	EMOTION FACES-SHAPES	0.44919		Linear Regression	EMOTION FACES-SHAPES	0.0309544
Average	RELATIONAL REL	0.727334		Average	RELATIONAL REL	0		Linear Regression	EMOTION FACES-SHAPES	0.376272		Linear Regression	EMOTION FACES-SHAPES	0.0194543
Average	RELATIONAL REL	0.725796		Average	RELATIONAL REL	0		Linear Regression	EMOTION FACES-SHAPES	0.384151		Linear Regression	EMOTION FACES-SHAPES	0.0064876
Average	RELATIONAL REL	0.781524		Average	RELATIONAL REL	0		Linear Regression	EMOTION FACES-SHAPES	0.349478		Linear Regression	EMOTION FACES-SHAPES	0.0238339
Average	RELATIONAL REL	0.81137		Average	RELATIONAL REL	0		Linear Regression	EMOTION FACES-SHAPES	0.474909		Linear Regression	EMOTION FACES-SHAPES	0.0395894
Average	RELATIONAL REL	0.745228		Average	RELATIONAL REL	0		Linear Regression	EMOTION FACES-SHAPES	0.383606		Linear Regression	EMOTION FACES-SHAPES	0.0139857
Average	RELATIONAL REL	0.798256		Average	RELATIONAL REL	0		Linear Regression	EMOTION FACES-SHAPES	0.458446		Linear Regression	EMOTION FACES-SHAPES	0.0317741
Average	RELATIONAL REL	0.70752		Average	RELATIONAL REL	0		Linear Regression	EMOTION FACES-SHAPES	0.320417		Linear Regression	EMOTION FACES-SHAPES	0.0156893
Average	RELATIONAL REL	0.614574		Average	RELATIONAL REL	0		Linear Regression	EMOTION FACES-SHAPES	0.367217		Linear Regression	EMOTION FACES-SHAPES	0.0245756
Average	RELATIONAL REL	0.583002		Average	RELATIONAL REL	0		Linear Regression	EMOTION FACES-SHAPES	0.455773		Linear Regression	EMOTION FACES-SHAPES	0.0309399
Average	RELATIONAL REL	0.558952		Average	RELATIONAL REL	0		Linear Regression	EMOTION FACES-SHAPES	0.459834		Linear Regression	EMOTION FACES-SHAPES	0.0272986
Average	RELATIONAL REL	0.78008		Average	RELATIONAL REL	0		Linear Regression	EMOTION FACES-SHAPES	0.449091		Linear Regression	EMOTION FACES-SHAPES	0.0279357
Average	RELATIONAL REL	0.73351		Average	RELATIONAL REL	0		Linear Regression	EMOTION FACES-SHAPES	0.460354		Linear Regression	EMOTION FACES-SHAPES	0.0333279
Average	RELATIONAL REL	0.671344		Average	RELATIONAL REL	0		Linear Regression	EMOTION FACES-SHAPES	0.37804		Linear Regression	EMOTION FACES-SHAPES	0.0168277
Average	RELATIONAL REL	0.710916		Average	RELATIONAL REL	0		Linear Regression	EMOTION FACES-SHAPES	0.441149		Linear Regression	EMOTION FACES-SHAPES	0.0330527
Average	RELATIONAL REL	0.700191		Average	RELATIONAL REL	0		Linear Regression	EMOTION FACES-SHAPES	0.399058		Linear Regression	EMOTION FACES-SHAPES	0.0298721
Average	RELATIONAL REL	0.726254		Average	RELATIONAL REL	0		Linear Regression	EMOTION FACES-SHAPES	0.432256		Linear Regression	EMOTION FACES-SHAPES	0.01219
Average	RELATIONAL REL	0.697969		Average	RELATIONAL REL	0		Linear Regression	EMOTION FACES-SHAPES	0.333204		Linear Regression	EMOTION FACES-SHAPES	-0.000215679
Average	RELATIONAL REL	0.714615		Average	RELATIONAL REL	0		Linear Regression	EMOTION FACES-SHAPES	0.414072		Linear Regression	EMOTION FACES-SHAPES	0.0210723
Average	RELATIONAL REL	0.71145		Average	RELATIONAL REL	0		Linear Regression	EMOTION FACES-SHAPES	0.339648		Linear Regression	EMOTION FACES-SHAPES	0.0152481
Average	RELATIONAL REL	0.752291		Average	RELATIONAL REL	0		No Finetune	EMOTION FACES-SHAPES	0.549081		No Finetune	EMOTION FACES-SHAPES	0.0130144
Average	RELATIONAL REL	0.687147		Average	RELATIONAL REL	0		No Finetune	EMOTION FACES-SHAPES	0.537474		No Finetune	EMOTION FACES-SHAPES	0.0340023
Average	RELATIONAL REL	0.623196		Average	RELATIONAL REL	0		No Finetune	EMOTION FACES-SHAPES	0.511146		No Finetune	EMOTION FACES-SHAPES	0.0365593
Average	RELATIONAL REL	0.776842		Average	RELATIONAL REL	0		No Finetune	EMOTION FACES-SHAPES	0.420311		No Finetune	EMOTION FACES-SHAPES	0.0156853
Average	RELATIONAL REL	0.560169		Average	RELATIONAL REL	0		No Finetune	EMOTION FACES-SHAPES	0.471388		No Finetune	EMOTION FACES-SHAPES	0.00806818
Average	RELATIONAL REL	0.611731		Average	RELATIONAL REL	0		No Finetune	EMOTION FACES-SHAPES	0.460022		No Finetune	EMOTION FACES-SHAPES	0.0148937
Average	RELATIONAL REL	0.68705		Average	RELATIONAL REL	0		No Finetune	EMOTION FACES-SHAPES	0.506791		No Finetune	EMOTION FACES-SHAPES	0.0317685
Average	RELATIONAL REL	0.745353		Average	RELATIONAL REL	0		No Finetune	EMOTION FACES-SHAPES	0.494906		No Finetune	EMOTION FACES-SHAPES	0.0174789
Average	RELATIONAL REL	0.712546		Average	RELATIONAL REL	0		No Finetune	EMOTION FACES-SHAPES	0.476884		No Finetune	EMOTION FACES-SHAPES	0.0360204
Average	RELATIONAL REL	0.750092		Average	RELATIONAL REL	0		No Finetune	EMOTION FACES-SHAPES	0.440346		No Finetune	EMOTION FACES-SHAPES	0.0181968
Average	RELATIONAL REL	0.73884		Average	RELATIONAL REL	0		No Finetune	EMOTION FACES-SHAPES	0.515498		No Finetune	EMOTION FACES-SHAPES	0.028985
Average	RELATIONAL REL	0.70047		Average	RELATIONAL REL	0		No Finetune	EMOTION FACES-SHAPES	0.332072		No Finetune	EMOTION FACES-SHAPES	0.0205976
Average	RELATIONAL REL	0.771151		Average	RELATIONAL REL	0		No Finetune	EMOTION FACES-SHAPES	0.594685		No Finetune	EMOTION FACES-SHAPES	0.0219818
Average	RELATIONAL REL	0.586788		Average	RELATIONAL REL	0		No Finetune	EMOTION FACES-SHAPES	0.427539		No Finetune	EMOTION FACES-SHAPES	0.0124214
Average	SOCIAL TOM-RANDOM	0.364667		Average	SOCIAL TOM-RANDOM	0		No Finetune	EMOTION FACES-SHAPES	0.538991		No Finetune	EMOTION FACES-SHAPES	0.016567
Average	SOCIAL TOM-RANDOM	0.461334		Average	SOCIAL TOM-RANDOM	0		No Finetune	EMOTION FACES-SHAPES	0.448147		No Finetune	EMOTION FACES-SHAPES	0.018364
Average	SOCIAL TOM-RANDOM	0.48406		Average	SOCIAL TOM-RANDOM	0		No Finetune	EMOTION FACES-SHAPES	0.493197		No Finetune	EMOTION FACES-SHAPES	0.0167382
Average	SOCIAL TOM-RANDOM	0.53434		Average	SOCIAL TOM-RANDOM	0		No Finetune	EMOTION FACES-SHAPES	0.516354		No Finetune	EMOTION FACES-SHAPES	0.00449408
Average	SOCIAL TOM-RANDOM	0.427707		Average	SOCIAL TOM-RANDOM	0		No Finetune	EMOTION FACES-SHAPES	0.562738		No Finetune	EMOTION FACES-SHAPES	0.0235892
Average	SOCIAL TOM-RANDOM	0.492287		Average	SOCIAL TOM-RANDOM	0		No Finetune	EMOTION FACES-SHAPES	0.550935		No Finetune	EMOTION FACES-SHAPES	0.0121393
Average	SOCIAL TOM-RANDOM	0.321431		Average	SOCIAL TOM-RANDOM	0		No Finetune	EMOTION FACES-SHAPES	0.611596		No Finetune	EMOTION FACES-SHAPES	0.0123917
Average	SOCIAL TOM-RANDOM	0.419198		Average	SOCIAL TOM-RANDOM	0		No Finetune	EMOTION FACES-SHAPES	0.553702		No Finetune	EMOTION FACES-SHAPES	0.0214002
Average	SOCIAL TOM-RANDOM	0.420403		Average	SOCIAL TOM-RANDOM	0		No Finetune	EMOTION FACES-SHAPES	0.486142		No Finetune	EMOTION FACES-SHAPES	0.0118177
Average	SOCIAL TOM-RANDOM	0.478953		Average	SOCIAL TOM-RANDOM	0		No Finetune	EMOTION FACES-SHAPES	0.616879		No Finetune	EMOTION FACES-SHAPES	0.0335006
Average	SOCIAL TOM-RANDOM	0.44148		Average	SOCIAL TOM-RANDOM	0		No Finetune	EMOTION FACES-SHAPES	0.581036		No Finetune	EMOTION FACES-SHAPES	0.0155119
Average	SOCIAL TOM-RANDOM	0.394943		Average	SOCIAL TOM-RANDOM	0		No Finetune	EMOTION FACES-SHAPES	0.42718		No Finetune	EMOTION FACES-SHAPES	0.0164563
Average	SOCIAL TOM-RANDOM	0.401457		Average	SOCIAL TOM-RANDOM	0		No Finetune	EMOTION FACES-SHAPES	0.485726		No Finetune	EMOTION FACES-SHAPES	0.0342239
Average	SOCIAL TOM-RANDOM	0.384304		Average	SOCIAL TOM-RANDOM	0		No Finetune	EMOTION FACES-SHAPES	0.486733		No Finetune	EMOTION FACES-SHAPES	0.0167672
Average	SOCIAL TOM-RANDOM	0.364291		Average	SOCIAL TOM-RANDOM	0		No Finetune	EMOTION FACES-SHAPES	0.372614		No Finetune	EMOTION FACES-SHAPES	0.010178
Average	SOCIAL TOM-RANDOM	0.364351		Average	SOCIAL TOM-RANDOM	0		No Finetune	EMOTION FACES-SHAPES	0.464227		No Finetune	EMOTION FACES-SHAPES	0.0145199
Average	SOCIAL TOM-RANDOM	0.489025		Average	SOCIAL TOM-RANDOM	0		No Finetune	EMOTION FACES-SHAPES	0.549041		No Finetune	EMOTION FACES-SHAPES	0.0253652
Average	SOCIAL TOM-RANDOM	0.43045		Average	SOCIAL TOM-RANDOM	0		No Finetune	EMOTION FACES-SHAPES	0.526296		No Finetune	EMOTION FACES-SHAPES	0.0288365
Average	SOCIAL TOM-RANDOM	0.456855		Average	SOCIAL TOM-RANDOM	0		No Finetune	EMOTION FACES-SHAPES	0.27713		No Finetune	EMOTION FACES-SHAPES	0.00606808
Average	SOCIAL TOM-RANDOM	0.341452		Average	SOCIAL TOM-RANDOM	0		No Finetune	EMOTION FACES-SHAPES	0.60038		No Finetune	EMOTION FACES-SHAPES	0.0369672
Average	SOCIAL TOM-RANDOM	0.38854		Average	SOCIAL TOM-RANDOM	0		No Finetune	EMOTION FACES-SHAPES	0.268623		No Finetune	EMOTION FACES-SHAPES	0.00909935
Average	SOCIAL TOM-RANDOM	0.35122		Average	SOCIAL TOM-RANDOM	0		No Finetune	EMOTION FACES-SHAPES	0.567326		No Finetune	EMOTION FACES-SHAPES	0.0412144
Average	SOCIAL TOM-RANDOM	0.527869		Average	SOCIAL TOM-RANDOM	0		No Finetune	EMOTION FACES-SHAPES	0.329347		No Finetune	EMOTION FACES-SHAPES	0.0273697
Average	SOCIAL TOM-RANDOM	0.556438		Average	SOCIAL TOM-RANDOM	0		No Finetune	EMOTION FACES-SHAPES	0.44616		No Finetune	EMOTION FACES-SHAPES	0.00927433
Average	SOCIAL TOM-RANDOM	0.532719		Average	SOCIAL TOM-RANDOM	0		No Finetune	EMOTION FACES-SHAPES	0.355503		No Finetune	EMOTION FACES-SHAPES	0.00781113
Average	SOCIAL TOM-RANDOM	0.436816		Average	SOCIAL TOM-RANDOM	0		No Finetune	EMOTION FACES-SHAPES	0.598334		No Finetune	EMOTION FACES-SHAPES	0.0161184
Average	SOCIAL TOM-RANDOM	0.329023		Average	SOCIAL TOM-RANDOM	0		No Finetune	EMOTION FACES-SHAPES	0.467658		No Finetune	EMOTION FACES-SHAPES	0.0205632
Average	SOCIAL TOM-RANDOM	0.448266		Average	SOCIAL TOM-RANDOM	0		No Finetune	EMOTION FACES-SHAPES	0.333605		No Finetune	EMOTION FACES-SHAPES	-0.0129689
Average	SOCIAL TOM-RANDOM	0.445245		Average	SOCIAL TOM-RANDOM	0		No Finetune	EMOTION FACES-SHAPES	0.619052		No Finetune	EMOTION FACES-SHAPES	0.0439709
Average	SOCIAL TOM-RANDOM	0.346376		Average	SOCIAL TOM-RANDOM	0		No Finetune	EMOTION FACES-SHAPES	0.516329		No Finetune	EMOTION FACES-SHAPES	0.0294117
Average	SOCIAL TOM-RANDOM	0.49156		Average	SOCIAL TOM-RANDOM	0		No Finetune	EMOTION FACES-SHAPES	0.546321		No Finetune	EMOTION FACES-SHAPES	0.0123717
Average	SOCIAL TOM-RANDOM	0.452641		Average	SOCIAL TOM-RANDOM	0		No Finetune	EMOTION FACES-SHAPES	0.418354		No Finetune	EMOTION FACES-SHAPES	0.000333201
Average	SOCIAL TOM-RANDOM	0.449552		Average	SOCIAL TOM-RANDOM	0		No Finetune	EMOTION FACES-SHAPES	0.587549		No Finetune	EMOTION FACES-SHAPES	0.043277
Average	SOCIAL TOM-RANDOM	0.451168		Average	SOCIAL TOM-RANDOM	0		No Finetune	EMOTION FACES-SHAPES	0.423915		No Finetune	EMOTION FACES-SHAPES	0.0197683
Average	SOCIAL TOM-RANDOM	0.304421		Average	SOCIAL TOM-RANDOM	0		No Finetune	EMOTION FACES-SHAPES	0.559353		No Finetune	EMOTION FACES-SHAPES	0.0248688
Average	SOCIAL TOM-RANDOM	0.51155		Average	SOCIAL TOM-RANDOM	0		No Finetune	EMOTION FACES-SHAPES	0.500958		No Finetune	EMOTION FACES-SHAPES	0.0171513
Average	SOCIAL TOM-RANDOM	0.230881		Average	SOCIAL TOM-RANDOM	0		No Finetune	EMOTION FACES-SHAPES	0.583684		No Finetune	EMOTION FACES-SHAPES	0.0268289
Average	SOCIAL TOM-RANDOM	0.544521		Average	SOCIAL TOM-RANDOM	0		No Finetune	EMOTION FACES-SHAPES	0.394433		No Finetune	EMOTION FACES-SHAPES	0.0132362
Average	SOCIAL TOM-RANDOM	0.244353		Average	SOCIAL TOM-RANDOM	0		No Finetune	EMOTION FACES-SHAPES	0.485888		No Finetune	EMOTION FACES-SHAPES	0.021248
Average	EMOTION FACES-SHAPES	0.461308		Average	EMOTION FACES-SHAPES	0		No Finetune	EMOTION FACES-SHAPES	0.601		No Finetune	EMOTION FACES-SHAPES	0.0346613
Average	EMOTION FACES-SHAPES	0.558581		Average	EMOTION FACES-SHAPES	0		No Finetune	EMOTION FACES-SHAPES	0.591508		No Finetune	EMOTION FACES-SHAPES	0.0415789
Average	EMOTION FACES-SHAPES	0.534521		Average	EMOTION FACES-SHAPES	0		No Finetune	EMOTION FACES-SHAPES	0.578394		No Finetune	EMOTION FACES-SHAPES	0.0337666
Average	EMOTION FACES-SHAPES	0.547247		Average	EMOTION FACES-SHAPES	0		No Finetune	EMOTION FACES-SHAPES	0.517045		No Finetune	EMOTION FACES-SHAPES	0.0149157
Average	EMOTION FACES-SHAPES	0.563342		Average	EMOTION FACES-SHAPES	0		No Finetune	EMOTION FACES-SHAPES	0.491563		No Finetune	EMOTION FACES-SHAPES	0.010602
Average	EMOTION FACES-SHAPES	0.609871		Average	EMOTION FACES-SHAPES	0		No Finetune	EMOTION FACES-SHAPES	0.578065		No Finetune	EMOTION FACES-SHAPES	0.0347769
Average	EMOTION FACES-SHAPES	0.561523		Average	EMOTION FACES-SHAPES	0		No Finetune	EMOTION FACES-SHAPES	0.464256		No Finetune	EMOTION FACES-SHAPES	0.00231192
Average	EMOTION FACES-SHAPES	0.478538		Average	EMOTION FACES-SHAPES	0		No Finetune	EMOTION FACES-SHAPES	0.619189		No Finetune	EMOTION FACES-SHAPES	0.0248688
Average	EMOTION FACES-SHAPES	0.47167		Average	EMOTION FACES-SHAPES	0		No Finetune	EMOTION FACES-SHAPES	0.525492		No Finetune	EMOTION FACES-SHAPES	0.0374653
Average	EMOTION FACES-SHAPES	0.600991		Average	EMOTION FACES-SHAPES	0		No Finetune	EMOTION FACES-SHAPES	0.486905		No Finetune	EMOTION FACES-SHAPES	0.0209924
Average	EMOTION FACES-SHAPES	0.564427		Average	EMOTION FACES-SHAPES	0		No Finetune	EMOTION FACES-SHAPES	0.439827		No Finetune	EMOTION FACES-SHAPES	0.015194
Average	EMOTION FACES-SHAPES	0.478108		Average	EMOTION FACES-SHAPES	0		Finetune	EMOTION FACES-SHAPES	0.457343		Finetune	EMOTION FACES-SHAPES	0.0570425
Average	EMOTION FACES-SHAPES	0.585016		Average	EMOTION FACES-SHAPES	0		Finetune	EMOTION FACES-SHAPES	0.463739		Finetune	EMOTION FACES-SHAPES	0.0514623
Average	EMOTION FACES-SHAPES	0.439998		Average	EMOTION FACES-SHAPES	0		Finetune	EMOTION FACES-SHAPES	0.550577		Finetune	EMOTION FACES-SHAPES	0.121739
Average	EMOTION FACES-SHAPES	0.268184		Average	EMOTION FACES-SHAPES	0		Finetune	EMOTION FACES-SHAPES	0.375318		Finetune	EMOTION FACES-SHAPES	0.0332187
Average	EMOTION FACES-SHAPES	0.347918		Average	EMOTION FACES-SHAPES	0		Finetune	EMOTION FACES-SHAPES	0.309148		Finetune	EMOTION FACES-SHAPES	0.0242403
Average	EMOTION FACES-SHAPES	0.551597		Average	EMOTION FACES-SHAPES	0		Finetune	EMOTION FACES-SHAPES	0.389124		Finetune	EMOTION FACES-SHAPES	0.0322124
Average	EMOTION FACES-SHAPES	0.475993		Average	EMOTION FACES-SHAPES	0		Finetune	EMOTION FACES-SHAPES	0.388724		Finetune	EMOTION FACES-SHAPES	0.0216782
Average	EMOTION FACES-SHAPES	0.510907		Average	EMOTION FACES-SHAPES	0		Finetune	EMOTION FACES-SHAPES	0.433899		Finetune	EMOTION FACES-SHAPES	0.0392472
Average	EMOTION FACES-SHAPES	0.519185		Average	EMOTION FACES-SHAPES	0		Finetune	EMOTION FACES-SHAPES	0.366023		Finetune	EMOTION FACES-SHAPES	0.0428032
Average	EMOTION FACES-SHAPES	0.575059		Average	EMOTION FACES-SHAPES	0		Finetune	EMOTION FACES-SHAPES	0.136646		Finetune	EMOTION FACES-SHAPES	-0.00897854
Average	EMOTION FACES-SHAPES	0.540687		Average	EMOTION FACES-SHAPES	0		Finetune	EMOTION FACES-SHAPES	0.402777		Finetune	EMOTION FACES-SHAPES	0.0599643
Average	EMOTION FACES-SHAPES	0.587135		Average	EMOTION FACES-SHAPES	0		Finetune	EMOTION FACES-SHAPES	0.233493		Finetune	EMOTION FACES-SHAPES	0.00980671
Average	EMOTION FACES-SHAPES	0.558069		Average	EMOTION FACES-SHAPES	0		Finetune	EMOTION FACES-SHAPES	0.391834		Finetune	EMOTION FACES-SHAPES	0.00468537
Average	EMOTION FACES-SHAPES	0.55167		Average	EMOTION FACES-SHAPES	0		Finetune	EMOTION FACES-SHAPES	0.315056		Finetune	EMOTION FACES-SHAPES	0.0272727
Average	EMOTION FACES-SHAPES	0.575313		Average	EMOTION FACES-SHAPES	0		Finetune	EMOTION FACES-SHAPES	0.324534		Finetune	EMOTION FACES-SHAPES	0.0186764
Average	EMOTION FACES-SHAPES	0.398106		Average	EMOTION FACES-SHAPES	0		Finetune	EMOTION FACES-SHAPES	0.214702		Finetune	EMOTION FACES-SHAPES	0.00143221
Average	EMOTION FACES-SHAPES	0.598949		Average	EMOTION FACES-SHAPES	0		Finetune	EMOTION FACES-SHAPES	0.41687		Finetune	EMOTION FACES-SHAPES	0.0459186
Average	EMOTION FACES-SHAPES	0.599069		Average	EMOTION FACES-SHAPES	0		Finetune	EMOTION FACES-SHAPES	0.389201		Finetune	EMOTION FACES-SHAPES	0.0321581
Average	EMOTION FACES-SHAPES	0.379018		Average	EMOTION FACES-SHAPES	0		Finetune	EMOTION FACES-SHAPES	0.285979		Finetune	EMOTION FACES-SHAPES	-0.00964566
Average	EMOTION FACES-SHAPES	0.559524		Average	EMOTION FACES-SHAPES	0		Finetune	EMOTION FACES-SHAPES	0.449052		Finetune	EMOTION FACES-SHAPES	0.0357761
Average	EMOTION FACES-SHAPES	0.431439		Average	EMOTION FACES-SHAPES	0		Finetune	EMOTION FACES-SHAPES	0.432812		Finetune	EMOTION FACES-SHAPES	0.0088608
Average	EMOTION FACES-SHAPES	0.561815		Average	EMOTION FACES-SHAPES	0		Finetune	EMOTION FACES-SHAPES	0.326805		Finetune	EMOTION FACES-SHAPES	0.0179215
Average	EMOTION FACES-SHAPES	0.497725		Average	EMOTION FACES-SHAPES	0		Finetune	EMOTION FACES-SHAPES	0.332812		Finetune	EMOTION FACES-SHAPES	0.0171874
Average	EMOTION FACES-SHAPES	0.502498		Average	EMOTION FACES-SHAPES	0		Finetune	EMOTION FACES-SHAPES	0.469808		Finetune	EMOTION FACES-SHAPES	0.0603186
Average	EMOTION FACES-SHAPES	0.469522		Average	EMOTION FACES-SHAPES	0		Finetune	EMOTION FACES-SHAPES	0.297124		Finetune	EMOTION FACES-SHAPES	-0.0232177
Average	EMOTION FACES-SHAPES	0.525762		Average	EMOTION FACES-SHAPES	0		Finetune	EMOTION FACES-SHAPES	0.284238		Finetune	EMOTION FACES-SHAPES	0.0160882
Average	EMOTION FACES-SHAPES	0.397828		Average	EMOTION FACES-SHAPES	0		Finetune	EMOTION FACES-SHAPES	0.423199		Finetune	EMOTION FACES-SHAPES	0.060657
Average	EMOTION FACES-SHAPES	0.557268		Average	EMOTION FACES-SHAPES	0		Finetune	EMOTION FACES-SHAPES	0.463542		Finetune	EMOTION FACES-SHAPES	0.0661568
Average	WM 2BK-0BK	0.587608		Average	WM 2BK-0BK	0		Finetune	EMOTION FACES-SHAPES	0.313975		Finetune	EMOTION FACES-SHAPES	0.0306738
Average	WM 2BK-0BK	0.392899		Average	WM 2BK-0BK	0		Finetune	EMOTION FACES-SHAPES	0.343788		Finetune	EMOTION FACES-SHAPES	0.0226519
Average	WM 2BK-0BK	0.631769		Average	WM 2BK-0BK	0		Finetune	EMOTION FACES-SHAPES	0.483786		Finetune	EMOTION FACES-SHAPES	0.0585569
Average	WM 2BK-0BK	0.497081		Average	WM 2BK-0BK	0		Finetune	EMOTION FACES-SHAPES	0.341219		Finetune	EMOTION FACES-SHAPES	0.0328674
Average	WM 2BK-0BK	0.532866		Average	WM 2BK-0BK	0		Finetune	EMOTION FACES-SHAPES	0.0280916		Finetune	EMOTION FACES-SHAPES	-0.0013204
Average	WM 2BK-0BK	0.366251		Average	WM 2BK-0BK	0		Finetune	EMOTION FACES-SHAPES	0.582605		Finetune	EMOTION FACES-SHAPES	0.0980169
Average	WM 2BK-0BK	0.248595		Average	WM 2BK-0BK	0		Finetune	EMOTION FACES-SHAPES	0.295544		Finetune	EMOTION FACES-SHAPES	0.0258262
Average	WM 2BK-0BK	0.183595		Average	WM 2BK-0BK	0		Finetune	EMOTION FACES-SHAPES	0.514969		Finetune	EMOTION FACES-SHAPES	0.0498412
Average	WM 2BK-0BK	0.578137		Average	WM 2BK-0BK	0		Finetune	EMOTION FACES-SHAPES	0.238934		Finetune	EMOTION FACES-SHAPES	0.0162373
Average	WM 2BK-0BK	0.603832		Average	WM 2BK-0BK	0		Finetune	EMOTION FACES-SHAPES	0.229501		Finetune	EMOTION FACES-SHAPES	0.00123308
Average	WM 2BK-0BK	0.526703		Average	WM 2BK-0BK	0		Finetune	EMOTION FACES-SHAPES	0.307734		Finetune	EMOTION FACES-SHAPES	0.0275464
Average	WM 2BK-0BK	0.492887		Average	WM 2BK-0BK	0		Finetune	EMOTION FACES-SHAPES	0.501123		Finetune	EMOTION FACES-SHAPES	0.0569237
Average	WM 2BK-0BK	0.471426		Average	WM 2BK-0BK	0		Finetune	EMOTION FACES-SHAPES	0.443027		Finetune	EMOTION FACES-SHAPES	0.0602832
Average	WM 2BK-0BK	0.51073		Average	WM 2BK-0BK	0		Finetune	EMOTION FACES-SHAPES	0.0846012		Finetune	EMOTION FACES-SHAPES	-0.0119937
Average	WM 2BK-0BK	0.348315		Average	WM 2BK-0BK	0		Finetune	EMOTION FACES-SHAPES	0.425421		Finetune	EMOTION FACES-SHAPES	0.0141237
Average	WM 2BK-0BK	0.143794		Average	WM 2BK-0BK	0		Finetune	EMOTION FACES-SHAPES	0.515073		Finetune	EMOTION FACES-SHAPES	0.068951
Average	WM 2BK-0BK	0.59801		Average	WM 2BK-0BK	0		Finetune	EMOTION FACES-SHAPES	0.436558		Finetune	EMOTION FACES-SHAPES	0.0207929
Average	WM 2BK-0BK	0.604872		Average	WM 2BK-0BK	0		Finetune	EMOTION FACES-SHAPES	0.395215		Finetune	EMOTION FACES-SHAPES	0.0321253
Average	WM 2BK-0BK	0.398735		Average	WM 2BK-0BK	0		Finetune	EMOTION FACES-SHAPES	0.467593		Finetune	EMOTION FACES-SHAPES	0.0498276
Average	WM 2BK-0BK	0.449474		Average	WM 2BK-0BK	0		Finetune	EMOTION FACES-SHAPES	0.556493		Finetune	EMOTION FACES-SHAPES	0.110675
Average	WM 2BK-0BK	0.269084		Average	WM 2BK-0BK	0		Finetune	EMOTION FACES-SHAPES	0.378638		Finetune	EMOTION FACES-SHAPES	0.0242128
Average	WM 2BK-0BK	0.15725		Average	WM 2BK-0BK	0		Finetune	EMOTION FACES-SHAPES	0.415736		Finetune	EMOTION FACES-SHAPES	0.025834
Average	WM 2BK-0BK	0.325368		Average	WM 2BK-0BK	0		Finetune	EMOTION FACES-SHAPES	0.489738		Finetune	EMOTION FACES-SHAPES	0.0518152
Average	WM 2BK-0BK	0.561509		Average	WM 2BK-0BK	0		Finetune	EMOTION FACES-SHAPES	0.27658		Finetune	EMOTION FACES-SHAPES	0.0209511
Average	WM 2BK-0BK	0.526807		Average	WM 2BK-0BK	0		Finetune	EMOTION FACES-SHAPES	0.453735		Finetune	EMOTION FACES-SHAPES	0.042188
Average	WM 2BK-0BK	0.404071		Average	WM 2BK-0BK	0		Finetune	EMOTION FACES-SHAPES	0.44757		Finetune	EMOTION FACES-SHAPES	0.0399626
Average	WM 2BK-0BK	0.119611		Average	WM 2BK-0BK	0		Finetune	EMOTION FACES-SHAPES	0.466672		Finetune	EMOTION FACES-SHAPES	0.0481373
Average	WM 2BK-0BK	0.409473		Average	WM 2BK-0BK	0		Finetune	EMOTION FACES-SHAPES	0.394356		Finetune	EMOTION FACES-SHAPES	0.018659
Average	WM 2BK-0BK	0.536388		Average	WM 2BK-0BK	0		Finetune	EMOTION FACES-SHAPES	0.370497		Finetune	EMOTION FACES-SHAPES	0.00899764
Average	WM 2BK-0BK	0.213803		Average	WM 2BK-0BK	0		Finetune	EMOTION FACES-SHAPES	0.415535		Finetune	EMOTION FACES-SHAPES	0.0261707
Average	WM 2BK-0BK	0.287541		Average	WM 2BK-0BK	0		Finetune	EMOTION FACES-SHAPES	0.476448		Finetune	EMOTION FACES-SHAPES	0.0648187
Average	WM 2BK-0BK	0.114931		Average	WM 2BK-0BK	0		Finetune	EMOTION FACES-SHAPES	0.272803		Finetune	EMOTION FACES-SHAPES	-0.00708484
Average	WM 2BK-0BK	0.491529		Average	WM 2BK-0BK	0		Finetune	EMOTION FACES-SHAPES	0.476136		Finetune	EMOTION FACES-SHAPES	0.0383371
Average	WM 2BK-0BK	0.107064		Average	WM 2BK-0BK	0		Finetune	EMOTION FACES-SHAPES	0.538277		Finetune	EMOTION FACES-SHAPES	0.0951216
Average	WM 2BK-0BK	0.0906555		Average	WM 2BK-0BK	0		Finetune	EMOTION FACES-SHAPES	0.427062		Finetune	EMOTION FACES-SHAPES	0.0530139
Average	WM 2BK-0BK	0.624731		Average	WM 2BK-0BK	0		Finetune	EMOTION FACES-SHAPES	0.312045		Finetune	EMOTION FACES-SHAPES	0.0232742
Average	WM 2BK-0BK	0.483342		Average	WM 2BK-0BK	0		Linear Regression	GAMBLING REWARD	0.436169		Linear Regression	GAMBLING REWARD	0.0201262
Average	WM 2BK-0BK	0.488187		Average	WM 2BK-0BK	0		Linear Regression	GAMBLING REWARD	0.216972		Linear Regression	GAMBLING REWARD	0.00779876
Average	WM 2BK-0BK	0.350078		Average	WM 2BK-0BK	0		Linear Regression	GAMBLING REWARD	0.30876		Linear Regression	GAMBLING REWARD	0.0248598
Average	MOTOR AVG	0.538825		Average	MOTOR AVG	0		Linear Regression	GAMBLING REWARD	0.218034		Linear Regression	GAMBLING REWARD	0.0149446
Average	MOTOR AVG	0.473714		Average	MOTOR AVG	0		Linear Regression	GAMBLING REWARD	0.339125		Linear Regression	GAMBLING REWARD	0.0264749
Average	MOTOR AVG	0.437327		Average	MOTOR AVG	0		Linear Regression	GAMBLING REWARD	0.386753		Linear Regression	GAMBLING REWARD	0.0234255
Average	MOTOR AVG	0.476255		Average	MOTOR AVG	0		Linear Regression	GAMBLING REWARD	0.355585		Linear Regression	GAMBLING REWARD	0.0233743
Average	MOTOR AVG	0.610314		Average	MOTOR AVG	0		Linear Regression	GAMBLING REWARD	0.331325		Linear Regression	GAMBLING REWARD	0.0160592
Average	MOTOR AVG	0.558518		Average	MOTOR AVG	0		Linear Regression	GAMBLING REWARD	0.347907		Linear Regression	GAMBLING REWARD	0.01987
Average	MOTOR AVG	0.328234		Average	MOTOR AVG	0		Linear Regression	GAMBLING REWARD	0.270292		Linear Regression	GAMBLING REWARD	0.00066458
Average	MOTOR AVG	0.520048		Average	MOTOR AVG	0		Linear Regression	GAMBLING REWARD	0.364467		Linear Regression	GAMBLING REWARD	0.0219966
Average	MOTOR AVG	0.501406		Average	MOTOR AVG	0		Linear Regression	GAMBLING REWARD	0.322842		Linear Regression	GAMBLING REWARD	0.0184103
Average	MOTOR AVG	0.572953		Average	MOTOR AVG	0		Linear Regression	GAMBLING REWARD	0.294902		Linear Regression	GAMBLING REWARD	0.0154244
Average	MOTOR AVG	0.622415		Average	MOTOR AVG	0		Linear Regression	GAMBLING REWARD	0.0207332		Linear Regression	GAMBLING REWARD	-0.000398463
Average	MOTOR AVG	0.523769		Average	MOTOR AVG	0		Linear Regression	GAMBLING REWARD	0.364313		Linear Regression	GAMBLING REWARD	0.0222934
Average	MOTOR AVG	0.544049		Average	MOTOR AVG	0		Linear Regression	GAMBLING REWARD	0.394306		Linear Regression	GAMBLING REWARD	0.0205453
Average	MOTOR AVG	0.457692		Average	MOTOR AVG	0		Linear Regression	GAMBLING REWARD	0.336139		Linear Regression	GAMBLING REWARD	0.0143063
Average	MOTOR AVG	0.482201		Average	MOTOR AVG	0		Linear Regression	GAMBLING REWARD	0.202283		Linear Regression	GAMBLING REWARD	0.00505874
Average	MOTOR AVG	0.36848		Average	MOTOR AVG	0		Linear Regression	GAMBLING REWARD	0.256781		Linear Regression	GAMBLING REWARD	0.0141761
Average	MOTOR AVG	0.630992		Average	MOTOR AVG	0		Linear Regression	GAMBLING REWARD	0.320257		Linear Regression	GAMBLING REWARD	0.0223056
Average	MOTOR AVG	0.546894		Average	MOTOR AVG	0		Linear Regression	GAMBLING REWARD	0.501685		Linear Regression	GAMBLING REWARD	0.0435956
Average	MOTOR AVG	0.556853		Average	MOTOR AVG	0		Linear Regression	GAMBLING REWARD	0.258345		Linear Regression	GAMBLING REWARD	0.017806
Average	MOTOR AVG	0.474429		Average	MOTOR AVG	0		Linear Regression	GAMBLING REWARD	0.381044		Linear Regression	GAMBLING REWARD	0.0272477
Average	MOTOR AVG	0.654074		Average	MOTOR AVG	0		Linear Regression	GAMBLING REWARD	0.361019		Linear Regression	GAMBLING REWARD	0.0207609
Average	MOTOR AVG	0.351686		Average	MOTOR AVG	0		Linear Regression	GAMBLING REWARD	0.244232		Linear Regression	GAMBLING REWARD	0.00621581
Average	MOTOR AVG	0.593397		Average	MOTOR AVG	0		Linear Regression	GAMBLING REWARD	0.333604		Linear Regression	GAMBLING REWARD	0.0231785
Average	MOTOR AVG	0.567549		Average	MOTOR AVG	0		Linear Regression	GAMBLING REWARD	0.503585		Linear Regression	GAMBLING REWARD	0.0384775
Average	MOTOR AVG	0.602939		Average	MOTOR AVG	0		Linear Regression	GAMBLING REWARD	0.161213		Linear Regression	GAMBLING REWARD	0.00646947
Average	MOTOR AVG	0.539723		Average	MOTOR AVG	0		Linear Regression	GAMBLING REWARD	-0.0239016		Linear Regression	GAMBLING REWARD	-0.000998678
Average	MOTOR AVG	0.495913		Average	MOTOR AVG	0		Linear Regression	GAMBLING REWARD	0.360377		Linear Regression	GAMBLING REWARD	0.0266836
Average	MOTOR AVG	0.528683		Average	MOTOR AVG	0		Linear Regression	GAMBLING REWARD	0.0123336		Linear Regression	GAMBLING REWARD	0.000318904
Average	MOTOR AVG	0.651848		Average	MOTOR AVG	0		Linear Regression	GAMBLING REWARD	0.0602561		Linear Regression	GAMBLING REWARD	-0.000208208
Average	MOTOR AVG	0.304735		Average	MOTOR AVG	0		Linear Regression	GAMBLING REWARD	0.300952		Linear Regression	GAMBLING REWARD	0.0144709
Average	MOTOR AVG	0.414835		Average	MOTOR AVG	0		Linear Regression	GAMBLING REWARD	0.340428		Linear Regression	GAMBLING REWARD	0.0283818
Average	MOTOR AVG	0.195287		Average	MOTOR AVG	0		Linear Regression	GAMBLING REWARD	0.197973		Linear Regression	GAMBLING REWARD	0.0137193
Average	MOTOR AVG	0.495821		Average	MOTOR AVG	0		Linear Regression	GAMBLING REWARD	0.326759		Linear Regression	GAMBLING REWARD	0.0247885
Average	MOTOR AVG	0.610509		Average	MOTOR AVG	0		Linear Regression	GAMBLING REWARD	0.265839		Linear Regression	GAMBLING REWARD	0.00644791
Average	MOTOR AVG	0.516068		Average	MOTOR AVG	0		Linear Regression	GAMBLING REWARD	0.393437		Linear Regression	GAMBLING REWARD	0.0401873
Average	MOTOR AVG	0.572187		Average	MOTOR AVG	0		Linear Regression	GAMBLING REWARD	0.156485		Linear Regression	GAMBLING REWARD	0.00341623
Average	MOTOR AVG	0.394147		Average	MOTOR AVG	0		Linear Regression	GAMBLING REWARD	0.393366		Linear Regression	GAMBLING REWARD	0.0263521
Average	MOTOR AVG	0.562171		Average	MOTOR AVG	0		Linear Regression	GAMBLING REWARD	0.351704		Linear Regression	GAMBLING REWARD	0.0218381
Average	MOTOR AVG	0.407219		Average	MOTOR AVG	0		Linear Regression	GAMBLING REWARD	0.335031		Linear Regression	GAMBLING REWARD	0.0103499
Average	GAMBLING PUNISH-REWARD	0.0663372		Average	GAMBLING PUNISH-REWARD	0		Linear Regression	GAMBLING REWARD	0.369387		Linear Regression	GAMBLING REWARD	0.0129363
Average	GAMBLING PUNISH-REWARD	0.247796		Average	GAMBLING PUNISH-REWARD	0		Linear Regression	GAMBLING REWARD	0.191147		Linear Regression	GAMBLING REWARD	-0.000855564
Average	GAMBLING PUNISH-REWARD	0.20132		Average	GAMBLING PUNISH-REWARD	0		Linear Regression	GAMBLING REWARD	0.292283		Linear Regression	GAMBLING REWARD	0.0155517
Average	GAMBLING PUNISH-REWARD	0.0331047		Average	GAMBLING PUNISH-REWARD	0		Linear Regression	GAMBLING REWARD	0.486254		Linear Regression	GAMBLING REWARD	0.0451732
Average	GAMBLING PUNISH-REWARD	0.0850714		Average	GAMBLING PUNISH-REWARD	0		Linear Regression	GAMBLING REWARD	0.307783		Linear Regression	GAMBLING REWARD	0.014754
Average	GAMBLING PUNISH-REWARD	0.214853		Average	GAMBLING PUNISH-REWARD	0		Linear Regression	GAMBLING REWARD	0.287307		Linear Regression	GAMBLING REWARD	0.0112538
Average	GAMBLING PUNISH-REWARD	0.0334946		Average	GAMBLING PUNISH-REWARD	0		Linear Regression	GAMBLING REWARD	0.427014		Linear Regression	GAMBLING REWARD	0.0265464
Average	GAMBLING PUNISH-REWARD	0.175612		Average	GAMBLING PUNISH-REWARD	0		Linear Regression	GAMBLING REWARD	0.304332		Linear Regression	GAMBLING REWARD	0.0206541
Average	GAMBLING PUNISH-REWARD	0.118245		Average	GAMBLING PUNISH-REWARD	0		Linear Regression	GAMBLING REWARD	0.104977		Linear Regression	GAMBLING REWARD	0.00818935
Average	GAMBLING PUNISH-REWARD	0.222469		Average	GAMBLING PUNISH-REWARD	0		Linear Regression	GAMBLING REWARD	0.319377		Linear Regression	GAMBLING REWARD	0.00977547
Average	GAMBLING PUNISH-REWARD	0.0837572		Average	GAMBLING PUNISH-REWARD	0		Linear Regression	GAMBLING REWARD	0.398152		Linear Regression	GAMBLING REWARD	0.0260831
Average	GAMBLING PUNISH-REWARD	0.0788005		Average	GAMBLING PUNISH-REWARD	0		Linear Regression	GAMBLING REWARD	0.365642		Linear Regression	GAMBLING REWARD	0.0246614
Average	GAMBLING PUNISH-REWARD	0.152895		Average	GAMBLING PUNISH-REWARD	0		Linear Regression	GAMBLING REWARD	0.448282		Linear Regression	GAMBLING REWARD	0.0421082
Average	GAMBLING PUNISH-REWARD	0.0923033		Average	GAMBLING PUNISH-REWARD	0		Linear Regression	GAMBLING REWARD	0.275619		Linear Regression	GAMBLING REWARD	0.016488
Average	GAMBLING PUNISH-REWARD	0.130573		Average	GAMBLING PUNISH-REWARD	0		Linear Regression	GAMBLING REWARD	0.208161		Linear Regression	GAMBLING REWARD	0.00832841
Average	GAMBLING PUNISH-REWARD	0.112846		Average	GAMBLING PUNISH-REWARD	0		Linear Regression	GAMBLING REWARD	0.443893		Linear Regression	GAMBLING REWARD	0.0433767
Average	GAMBLING PUNISH-REWARD	0.288843		Average	GAMBLING PUNISH-REWARD	0		Linear Regression	GAMBLING REWARD	0.200864		Linear Regression	GAMBLING REWARD	0.00668599
Average	GAMBLING PUNISH-REWARD	0.177509		Average	GAMBLING PUNISH-REWARD	0		Linear Regression	GAMBLING REWARD	0.194575		Linear Regression	GAMBLING REWARD	0.00579166
Average	GAMBLING PUNISH-REWARD	0.0855964		Average	GAMBLING PUNISH-REWARD	0		Linear Regression	GAMBLING REWARD	0.0323456		Linear Regression	GAMBLING REWARD	-0.000235219
Average	GAMBLING PUNISH-REWARD	0.174268		Average	GAMBLING PUNISH-REWARD	0		Linear Regression	GAMBLING REWARD	0.373213		Linear Regression	GAMBLING REWARD	0.0240284
Average	GAMBLING PUNISH-REWARD	0.0619286		Average	GAMBLING PUNISH-REWARD	0		Linear Regression	GAMBLING REWARD	0.308534		Linear Regression	GAMBLING REWARD	0.00601597
Average	GAMBLING PUNISH-REWARD	0.127158		Average	GAMBLING PUNISH-REWARD	0		Linear Regression	GAMBLING REWARD	0.307894		Linear Regression	GAMBLING REWARD	0.0069911
Average	GAMBLING PUNISH-REWARD	0.145715		Average	GAMBLING PUNISH-REWARD	0		No Finetune	GAMBLING REWARD	0.495318		No Finetune	GAMBLING REWARD	0.0113426
Average	GAMBLING PUNISH-REWARD	0.248352		Average	GAMBLING PUNISH-REWARD	0		No Finetune	GAMBLING REWARD	0.27773		No Finetune	GAMBLING REWARD	0.00370331
Average	GAMBLING PUNISH-REWARD	0.0842103		Average	GAMBLING PUNISH-REWARD	0		No Finetune	GAMBLING REWARD	0.352317		No Finetune	GAMBLING REWARD	0.0156243
Average	GAMBLING PUNISH-REWARD	0.159083		Average	GAMBLING PUNISH-REWARD	0		No Finetune	GAMBLING REWARD	0.225608		No Finetune	GAMBLING REWARD	0.00310226
Average	GAMBLING PUNISH-REWARD	0.0901327		Average	GAMBLING PUNISH-REWARD	0		No Finetune	GAMBLING REWARD	0.403662		No Finetune	GAMBLING REWARD	0.0225847
Average	GAMBLING PUNISH-REWARD	0.0855561		Average	GAMBLING PUNISH-REWARD	0		No Finetune	GAMBLING REWARD	0.438423		No Finetune	GAMBLING REWARD	0.0210479
Average	GAMBLING PUNISH-REWARD	0.0952169		Average	GAMBLING PUNISH-REWARD	0		No Finetune	GAMBLING REWARD	0.432976		No Finetune	GAMBLING REWARD	0.0205711
Average	GAMBLING PUNISH-REWARD	0.107051		Average	GAMBLING PUNISH-REWARD	0		No Finetune	GAMBLING REWARD	0.400092		No Finetune	GAMBLING REWARD	0.00315906
Average	GAMBLING PUNISH-REWARD	0.110471		Average	GAMBLING PUNISH-REWARD	0		No Finetune	GAMBLING REWARD	0.411344		No Finetune	GAMBLING REWARD	0.0109906
Average	GAMBLING PUNISH-REWARD	0.0686587		Average	GAMBLING PUNISH-REWARD	0		No Finetune	GAMBLING REWARD	0.324085		No Finetune	GAMBLING REWARD	0.00807481
Average	GAMBLING PUNISH-REWARD	0.219511		Average	GAMBLING PUNISH-REWARD	0		No Finetune	GAMBLING REWARD	0.361983		No Finetune	GAMBLING REWARD	0.00613604
Average	GAMBLING PUNISH-REWARD	0.0907078		Average	GAMBLING PUNISH-REWARD	0		No Finetune	GAMBLING REWARD	0.433009		No Finetune	GAMBLING REWARD	0.0187625
Average	GAMBLING PUNISH-REWARD	0.00762383		Average	GAMBLING PUNISH-REWARD	0		No Finetune	GAMBLING REWARD	0.34627		No Finetune	GAMBLING REWARD	0.00953387
Average	GAMBLING PUNISH-REWARD	0.202521		Average	GAMBLING PUNISH-REWARD	0		No Finetune	GAMBLING REWARD	0.099049		No Finetune	GAMBLING REWARD	-0.000308376
Average	GAMBLING PUNISH-REWARD	0.239199		Average	GAMBLING PUNISH-REWARD	0		No Finetune	GAMBLING REWARD	0.400983		No Finetune	GAMBLING REWARD	0.0111782
Average	GAMBLING PUNISH-REWARD	0.0798314		Average	GAMBLING PUNISH-REWARD	0		No Finetune	GAMBLING REWARD	0.397245		No Finetune	GAMBLING REWARD	-0.00687912
Average	GAMBLING PUNISH-REWARD	0.0926303		Average	GAMBLING PUNISH-REWARD	0		No Finetune	GAMBLING REWARD	0.383055		No Finetune	GAMBLING REWARD	0.0115674
Retest	LANGUAGE MATH-STORY	0.713471		Retest	LANGUAGE MATH-STORY	0.176886		No Finetune	GAMBLING REWARD	0.211936		No Finetune	GAMBLING REWARD	0.00086241
Retest	LANGUAGE MATH-STORY	0.670518		Retest	LANGUAGE MATH-STORY	0.163727		No Finetune	GAMBLING REWARD	0.294336		No Finetune	GAMBLING REWARD	-0.00373801
Retest	LANGUAGE MATH-STORY	0.797494		Retest	LANGUAGE MATH-STORY	0.250347		No Finetune	GAMBLING REWARD	0.373092		No Finetune	GAMBLING REWARD	0.0106461
Retest	LANGUAGE MATH-STORY	0.661279		Retest	LANGUAGE MATH-STORY	0.15312		No Finetune	GAMBLING REWARD	0.554279		No Finetune	GAMBLING REWARD	0.0155395
Retest	LANGUAGE MATH-STORY	0.585306		Retest	LANGUAGE MATH-STORY	0.134593		No Finetune	GAMBLING REWARD	0.255586		No Finetune	GAMBLING REWARD	0.0063518
Retest	LANGUAGE MATH-STORY	0.848575		Retest	LANGUAGE MATH-STORY	0.300369		No Finetune	GAMBLING REWARD	0.381692		No Finetune	GAMBLING REWARD	0.000441841
Retest	LANGUAGE MATH-STORY	0.744278		Retest	LANGUAGE MATH-STORY	0.210715		No Finetune	GAMBLING REWARD	0.440841		No Finetune	GAMBLING REWARD	0.0290788
Retest	LANGUAGE MATH-STORY	0.529307		Retest	LANGUAGE MATH-STORY	0.0948493		No Finetune	GAMBLING REWARD	0.292532		No Finetune	GAMBLING REWARD	0.00705611
Retest	LANGUAGE MATH-STORY	0.742155		Retest	LANGUAGE MATH-STORY	0.229903		No Finetune	GAMBLING REWARD	0.378561		No Finetune	GAMBLING REWARD	0.0193113
Retest	LANGUAGE MATH-STORY	0.753074		Retest	LANGUAGE MATH-STORY	0.241927		No Finetune	GAMBLING REWARD	0.604598		No Finetune	GAMBLING REWARD	0.0353393
Retest	LANGUAGE MATH-STORY	0.826368		Retest	LANGUAGE MATH-STORY	0.28031		No Finetune	GAMBLING REWARD	0.267677		No Finetune	GAMBLING REWARD	0.015933
Retest	LANGUAGE MATH-STORY	0.531367		Retest	LANGUAGE MATH-STORY	0.0919656		No Finetune	GAMBLING REWARD	-0.0307373		No Finetune	GAMBLING REWARD	-0.00216363
Retest	LANGUAGE MATH-STORY	0.63653		Retest	LANGUAGE MATH-STORY	0.153485		No Finetune	GAMBLING REWARD	0.442343		No Finetune	GAMBLING REWARD	0.02144
Retest	LANGUAGE MATH-STORY	0.56681		Retest	LANGUAGE MATH-STORY	0.12159		No Finetune	GAMBLING REWARD	0.0654499		No Finetune	GAMBLING REWARD	0.000974577
Retest	LANGUAGE MATH-STORY	0.786591		Retest	LANGUAGE MATH-STORY	0.266222		No Finetune	GAMBLING REWARD	0.0216676		No Finetune	GAMBLING REWARD	-0.000350889
Retest	LANGUAGE MATH-STORY	0.53027		Retest	LANGUAGE MATH-STORY	0.096077		No Finetune	GAMBLING REWARD	0.351875		No Finetune	GAMBLING REWARD	0.00933104
Retest	LANGUAGE MATH-STORY	0.779685		Retest	LANGUAGE MATH-STORY	0.252526		No Finetune	GAMBLING REWARD	0.365615		No Finetune	GAMBLING REWARD	0.00145287
Retest	LANGUAGE MATH-STORY	0.578196		Retest	LANGUAGE MATH-STORY	0.144032		No Finetune	GAMBLING REWARD	0.23219		No Finetune	GAMBLING REWARD	0.00530055
Retest	LANGUAGE MATH-STORY	0.557747		Retest	LANGUAGE MATH-STORY	0.136655		No Finetune	GAMBLING REWARD	0.31587		No Finetune	GAMBLING REWARD	0.0075075
Retest	LANGUAGE MATH-STORY	0.782936		Retest	LANGUAGE MATH-STORY	0.247547		No Finetune	GAMBLING REWARD	0.375329		No Finetune	GAMBLING REWARD	0.0180461
Retest	LANGUAGE MATH-STORY	0.767001		Retest	LANGUAGE MATH-STORY	0.238304		No Finetune	GAMBLING REWARD	0.465728		No Finetune	GAMBLING REWARD	0.0254461
Retest	LANGUAGE MATH-STORY	0.716061		Retest	LANGUAGE MATH-STORY	0.183889		No Finetune	GAMBLING REWARD	0.263275		No Finetune	GAMBLING REWARD	0.00909512
Retest	LANGUAGE MATH-STORY	0.757925		Retest	LANGUAGE MATH-STORY	0.237855		No Finetune	GAMBLING REWARD	0.412198		No Finetune	GAMBLING REWARD	0.00832114
Retest	LANGUAGE MATH-STORY	0.705986		Retest	LANGUAGE MATH-STORY	0.203627		No Finetune	GAMBLING REWARD	0.388553		No Finetune	GAMBLING REWARD	0.0111381
Retest	LANGUAGE MATH-STORY	0.787836		Retest	LANGUAGE MATH-STORY	0.27797		No Finetune	GAMBLING REWARD	0.38726		No Finetune	GAMBLING REWARD	0.0016572
Retest	LANGUAGE MATH-STORY	0.631811		Retest	LANGUAGE MATH-STORY	0.0997714		No Finetune	GAMBLING REWARD	0.427589		No Finetune	GAMBLING REWARD	0.0122514
Retest	LANGUAGE MATH-STORY	0.644921		Retest	LANGUAGE MATH-STORY	0.145434		No Finetune	GAMBLING REWARD	0.200908		No Finetune	GAMBLING REWARD	0.000174795
Retest	LANGUAGE MATH-STORY	0.691556		Retest	LANGUAGE MATH-STORY	0.224591		No Finetune	GAMBLING REWARD	0.321462		No Finetune	GAMBLING REWARD	0.00461215
Retest	LANGUAGE MATH-STORY	0.75237		Retest	LANGUAGE MATH-STORY	0.21752		No Finetune	GAMBLING REWARD	0.518565		No Finetune	GAMBLING REWARD	0.010156
Retest	LANGUAGE MATH-STORY	0.762991		Retest	LANGUAGE MATH-STORY	0.263605		No Finetune	GAMBLING REWARD	0.305212		No Finetune	GAMBLING REWARD	0.00565775
Retest	LANGUAGE MATH-STORY	0.519138		Retest	LANGUAGE MATH-STORY	0.0811916		No Finetune	GAMBLING REWARD	0.334103		No Finetune	GAMBLING REWARD	0.00575958
Retest	LANGUAGE MATH-STORY	0.676274		Retest	LANGUAGE MATH-STORY	0.180223		No Finetune	GAMBLING REWARD	0.456849		No Finetune	GAMBLING REWARD	0.00379597
Retest	LANGUAGE MATH-STORY	0.760516		Retest	LANGUAGE MATH-STORY	0.247571		No Finetune	GAMBLING REWARD	0.31681		No Finetune	GAMBLING REWARD	-0.000711878
Retest	LANGUAGE MATH-STORY	0.709884		Retest	LANGUAGE MATH-STORY	0.180215		No Finetune	GAMBLING REWARD	0.0767844		No Finetune	GAMBLING REWARD	0.00402086
Retest	LANGUAGE MATH-STORY	0.534905		Retest	LANGUAGE MATH-STORY	0.105537		No Finetune	GAMBLING REWARD	0.377626		No Finetune	GAMBLING REWARD	0.0134107
Retest	LANGUAGE MATH-STORY	0.788651		Retest	LANGUAGE MATH-STORY	0.270834		No Finetune	GAMBLING REWARD	0.418137		No Finetune	GAMBLING REWARD	0.00256677
Retest	LANGUAGE MATH-STORY	0.710264		Retest	LANGUAGE MATH-STORY	0.209792		No Finetune	GAMBLING REWARD	0.441734		No Finetune	GAMBLING REWARD	0.0105616
Retest	LANGUAGE MATH-STORY	0.773067		Retest	LANGUAGE MATH-STORY	0.285294		No Finetune	GAMBLING REWARD	0.523639		No Finetune	GAMBLING REWARD	0.024863
Retest	LANGUAGE MATH-STORY	0.555825		Retest	LANGUAGE MATH-STORY	0.0677922		No Finetune	GAMBLING REWARD	0.287183		No Finetune	GAMBLING REWARD	0.00341961
Retest	RELATIONAL REL	0.778948		Retest	RELATIONAL REL	0.168864		No Finetune	GAMBLING REWARD	0.256587		No Finetune	GAMBLING REWARD	0.00132018
Retest	RELATIONAL REL	0.757849		Retest	RELATIONAL REL	0.159524		No Finetune	GAMBLING REWARD	0.453915		No Finetune	GAMBLING REWARD	0.00975128
Retest	RELATIONAL REL	0.841558		Retest	RELATIONAL REL	0.229153		No Finetune	GAMBLING REWARD	0.236791		No Finetune	GAMBLING REWARD	0.000464651
Retest	RELATIONAL REL	0.779055		Retest	RELATIONAL REL	0.162442		No Finetune	GAMBLING REWARD	0.225827		No Finetune	GAMBLING REWARD	-0.00086487
Retest	RELATIONAL REL	0.815257		Retest	RELATIONAL REL	0.19591		No Finetune	GAMBLING REWARD	0.0817516		No Finetune	GAMBLING REWARD	0.000350031
Retest	RELATIONAL REL	0.784164		Retest	RELATIONAL REL	0.205035		No Finetune	GAMBLING REWARD	0.449459		No Finetune	GAMBLING REWARD	0.0351989
Retest	RELATIONAL REL	0.715793		Retest	RELATIONAL REL	0.130273		No Finetune	GAMBLING REWARD	0.312802		No Finetune	GAMBLING REWARD	-0.0131862
Retest	RELATIONAL REL	0.70119		Retest	RELATIONAL REL	0.118971		No Finetune	GAMBLING REWARD	0.336332		No Finetune	GAMBLING REWARD	-0.00912576
Retest	RELATIONAL REL	0.769138		Retest	RELATIONAL REL	0.15159		Finetune	GAMBLING REWARD	0.52518		Finetune	GAMBLING REWARD	0.0303587
Retest	RELATIONAL REL	0.805052		Retest	RELATIONAL REL	0.172258		Finetune	GAMBLING REWARD	0.260066		Finetune	GAMBLING REWARD	0.0101741
Retest	RELATIONAL REL	0.823711		Retest	RELATIONAL REL	0.231002		Finetune	GAMBLING REWARD	0.427417		Finetune	GAMBLING REWARD	0.0379727
Retest	RELATIONAL REL	0.714367		Retest	RELATIONAL REL	0.0921044		Finetune	GAMBLING REWARD	0.246356		Finetune	GAMBLING REWARD	0.00934738
Retest	RELATIONAL REL	0.752724		Retest	RELATIONAL REL	0.183036		Finetune	GAMBLING REWARD	0.410749		Finetune	GAMBLING REWARD	0.0318169
Retest	RELATIONAL REL	0.67613		Retest	RELATIONAL REL	0.154245		Finetune	GAMBLING REWARD	0.441707		Finetune	GAMBLING REWARD	-0.00144847
Retest	RELATIONAL REL	0.644485		Retest	RELATIONAL REL	0.138537		Finetune	GAMBLING REWARD	0.406053		Finetune	GAMBLING REWARD	0.00933495
Retest	RELATIONAL REL	0.632854		Retest	RELATIONAL REL	0.144545		Finetune	GAMBLING REWARD	0.416964		Finetune	GAMBLING REWARD	0.0126239
Retest	RELATIONAL REL	0.817379		Retest	RELATIONAL REL	0.203415		Finetune	GAMBLING REWARD	0.520868		Finetune	GAMBLING REWARD	0.0551271
Retest	RELATIONAL REL	0.754437		Retest	RELATIONAL REL	0.166948		Finetune	GAMBLING REWARD	0.417532		Finetune	GAMBLING REWARD	0.0368132
Retest	RELATIONAL REL	0.689895		Retest	RELATIONAL REL	0.139067		Finetune	GAMBLING REWARD	0.407875		Finetune	GAMBLING REWARD	0.0185669
Retest	RELATIONAL REL	0.725667		Retest	RELATIONAL REL	0.151358		Finetune	GAMBLING REWARD	0.413977		Finetune	GAMBLING REWARD	0.0189132
Retest	RELATIONAL REL	0.702438		Retest	RELATIONAL REL	0.136225		Finetune	GAMBLING REWARD	0.342615		Finetune	GAMBLING REWARD	0.0158328
Retest	RELATIONAL REL	0.777152		Retest	RELATIONAL REL	0.190984		Finetune	GAMBLING REWARD	-0.0248029		Finetune	GAMBLING REWARD	0.0015021
Retest	RELATIONAL REL	0.585641		Retest	RELATIONAL REL	0.0406565		Finetune	GAMBLING REWARD	0.470898		Finetune	GAMBLING REWARD	0.0238366
Retest	RELATIONAL REL	0.769965		Retest	RELATIONAL REL	0.190121		Finetune	GAMBLING REWARD	0.48297		Finetune	GAMBLING REWARD	0.00622166
Retest	RELATIONAL REL	0.804561		Retest	RELATIONAL REL	0.226508		Finetune	GAMBLING REWARD	0.392807		Finetune	GAMBLING REWARD	0.0160928
Retest	RELATIONAL REL	0.659603		Retest	RELATIONAL REL	0.0715285		Finetune	GAMBLING REWARD	0.283521		Finetune	GAMBLING REWARD	0.0116167
Retest	RELATIONAL REL	0.74223		Retest	RELATIONAL REL	0.182763		Finetune	GAMBLING REWARD	0.295378		Finetune	GAMBLING REWARD	0.00338147
Retest	RELATIONAL REL	0.621961		Retest	RELATIONAL REL	0.0991805		Finetune	GAMBLING REWARD	0.347871		Finetune	GAMBLING REWARD	0.0184215
Retest	RELATIONAL REL	0.806263		Retest	RELATIONAL REL	0.194075		Finetune	GAMBLING REWARD	0.638128		Finetune	GAMBLING REWARD	0.0677098
Retest	RELATIONAL REL	0.618996		Retest	RELATIONAL REL	0.129595		Finetune	GAMBLING REWARD	0.312568		Finetune	GAMBLING REWARD	0.0221863
Retest	RELATIONAL REL	0.65111		Retest	RELATIONAL REL	0.135265		Finetune	GAMBLING REWARD	0.429311		Finetune	GAMBLING REWARD	0.0115212
Retest	RELATIONAL REL	0.763948		Retest	RELATIONAL REL	0.203225		Finetune	GAMBLING REWARD	0.463021		Finetune	GAMBLING REWARD	0.0330081
Retest	RELATIONAL REL	0.764846		Retest	RELATIONAL REL	0.171094		Finetune	GAMBLING REWARD	0.329724		Finetune	GAMBLING REWARD	0.00584744
Retest	RELATIONAL REL	0.789736		Retest	RELATIONAL REL	0.213609		Finetune	GAMBLING REWARD	0.451733		Finetune	GAMBLING REWARD	0.040401
Retest	RELATIONAL REL	0.684774		Retest	RELATIONAL REL	0.0939026		Finetune	GAMBLING REWARD	0.641682		Finetune	GAMBLING REWARD	0.0422655
Retest	RELATIONAL REL	0.781198		Retest	RELATIONAL REL	0.190597		Finetune	GAMBLING REWARD	0.269248		Finetune	GAMBLING REWARD	0.0314195
Retest	RELATIONAL REL	0.677798		Retest	RELATIONAL REL	0.114454		Finetune	GAMBLING REWARD	-0.0588971		Finetune	GAMBLING REWARD	-0.00170253
Retest	RELATIONAL REL	0.846264		Retest	RELATIONAL REL	0.238896		Finetune	GAMBLING REWARD	0.487662		Finetune	GAMBLING REWARD	0.0395232
Retest	RELATIONAL REL	0.617439		Retest	RELATIONAL REL	0.117808		Finetune	GAMBLING REWARD	-0.0155012		Finetune	GAMBLING REWARD	7.00911e-06
Retest	SOCIAL TOM-RANDOM	0.367869		Retest	SOCIAL TOM-RANDOM	0.0784205		Finetune	GAMBLING REWARD	0.0554232		Finetune	GAMBLING REWARD	-0.00144044
Retest	SOCIAL TOM-RANDOM	0.364094		Retest	SOCIAL TOM-RANDOM	0.0592485		Finetune	GAMBLING REWARD	0.403979		Finetune	GAMBLING REWARD	0.0260431
Retest	SOCIAL TOM-RANDOM	0.521367		Retest	SOCIAL TOM-RANDOM	0.15825		Finetune	GAMBLING REWARD	0.357734		Finetune	GAMBLING REWARD	0.011206
Retest	SOCIAL TOM-RANDOM	0.483724		Retest	SOCIAL TOM-RANDOM	0.117999		Finetune	GAMBLING REWARD	0.146981		Finetune	GAMBLING REWARD	-0.00125407
Retest	SOCIAL TOM-RANDOM	0.352409		Retest	SOCIAL TOM-RANDOM	0.0618669		Finetune	GAMBLING REWARD	0.407946		Finetune	GAMBLING REWARD	0.0302185
Retest	SOCIAL TOM-RANDOM	0.43788		Retest	SOCIAL TOM-RANDOM	0.095102		Finetune	GAMBLING REWARD	0.292173		Finetune	GAMBLING REWARD	-0.00891965
Retest	SOCIAL TOM-RANDOM	0.234879		Retest	SOCIAL TOM-RANDOM	0.0181157		Finetune	GAMBLING REWARD	0.494857		Finetune	GAMBLING REWARD	0.0575685
Retest	SOCIAL TOM-RANDOM	0.241785		Retest	SOCIAL TOM-RANDOM	0.0145556		Finetune	GAMBLING REWARD	0.226987		Finetune	GAMBLING REWARD	0.00763692
Retest	SOCIAL TOM-RANDOM	0.298694		Retest	SOCIAL TOM-RANDOM	0.0348152		Finetune	GAMBLING REWARD	0.483818		Finetune	GAMBLING REWARD	0.0254822
Retest	SOCIAL TOM-RANDOM	0.394823		Retest	SOCIAL TOM-RANDOM	0.0721572		Finetune	GAMBLING REWARD	0.344102		Finetune	GAMBLING REWARD	-0.00314504
Retest	SOCIAL TOM-RANDOM	0.405897		Retest	SOCIAL TOM-RANDOM	0.0830527		Finetune	GAMBLING REWARD	0.524468		Finetune	GAMBLING REWARD	0.0578173
Retest	SOCIAL TOM-RANDOM	0.372938		Retest	SOCIAL TOM-RANDOM	0.0715603		Finetune	GAMBLING REWARD	0.470655		Finetune	GAMBLING REWARD	0.0241598
Retest	SOCIAL TOM-RANDOM	0.452132		Retest	SOCIAL TOM-RANDOM	0.12925		Finetune	GAMBLING REWARD	0.179381		Finetune	GAMBLING REWARD	-0.00409924
Retest	SOCIAL TOM-RANDOM	0.366493		Retest	SOCIAL TOM-RANDOM	0.0705492		Finetune	GAMBLING REWARD	0.382917		Finetune	GAMBLING REWARD	0.0205416
Retest	SOCIAL TOM-RANDOM	0.276125		Retest	SOCIAL TOM-RANDOM	0.0311684		Finetune	GAMBLING REWARD	0.535884		Finetune	GAMBLING REWARD	0.0321176
Retest	SOCIAL TOM-RANDOM	0.145036		Retest	SOCIAL TOM-RANDOM	-0.00279457		Finetune	GAMBLING REWARD	0.351954		Finetune	GAMBLING REWARD	0.00879742
Retest	SOCIAL TOM-RANDOM	0.529222		Retest	SOCIAL TOM-RANDOM	0.16643		Finetune	GAMBLING REWARD	0.356119		Finetune	GAMBLING REWARD	0.0193339
Retest	SOCIAL TOM-RANDOM	0.339413		Retest	SOCIAL TOM-RANDOM	0.0516366		Finetune	GAMBLING REWARD	0.541351		Finetune	GAMBLING REWARD	0.0384586
Retest	SOCIAL TOM-RANDOM	0.297705		Retest	SOCIAL TOM-RANDOM	0.0277111		Finetune	GAMBLING REWARD	0.348129		Finetune	GAMBLING REWARD	0.0149799
Retest	SOCIAL TOM-RANDOM	0.350531		Retest	SOCIAL TOM-RANDOM	0.0706824		Finetune	GAMBLING REWARD	0.0849014		Finetune	GAMBLING REWARD	0.00480418
Retest	SOCIAL TOM-RANDOM	0.284333		Retest	SOCIAL TOM-RANDOM	0.0324765		Finetune	GAMBLING REWARD	0.392457		Finetune	GAMBLING REWARD	0.0207777
Retest	SOCIAL TOM-RANDOM	0.255504		Retest	SOCIAL TOM-RANDOM	0.0252983		Finetune	GAMBLING REWARD	0.489507		Finetune	GAMBLING REWARD	0.0290814
Retest	SOCIAL TOM-RANDOM	0.389765		Retest	SOCIAL TOM-RANDOM	0.0602163		Finetune	GAMBLING REWARD	0.412458		Finetune	GAMBLING REWARD	0.014958
Retest	SOCIAL TOM-RANDOM	0.425383		Retest	SOCIAL TOM-RANDOM	0.0797123		Finetune	GAMBLING REWARD	0.547449		Finetune	GAMBLING REWARD	0.0383402
Retest	SOCIAL TOM-RANDOM	0.516076		Retest	SOCIAL TOM-RANDOM	0.142464		Finetune	GAMBLING REWARD	0.342201		Finetune	GAMBLING REWARD	0.0145237
Retest	SOCIAL TOM-RANDOM	0.333145		Retest	SOCIAL TOM-RANDOM	0.0472717		Finetune	GAMBLING REWARD	0.226572		Finetune	GAMBLING REWARD	0.00724934
Retest	SOCIAL TOM-RANDOM	0.205616		Retest	SOCIAL TOM-RANDOM	0.0110949		Finetune	GAMBLING REWARD	0.582453		Finetune	GAMBLING REWARD	0.0631389
Retest	SOCIAL TOM-RANDOM	0.392086		Retest	SOCIAL TOM-RANDOM	0.0746838		Finetune	GAMBLING REWARD	0.250005		Finetune	GAMBLING REWARD	0.00427341
Retest	SOCIAL TOM-RANDOM	0.527926		Retest	SOCIAL TOM-RANDOM	0.169294		Finetune	GAMBLING REWARD	0.283481		Finetune	GAMBLING REWARD	0.00938329
Retest	SOCIAL TOM-RANDOM	0.293857		Retest	SOCIAL TOM-RANDOM	0.0424427		Finetune	GAMBLING REWARD	0.0348815		Finetune	GAMBLING REWARD	-0.0010159
Retest	SOCIAL TOM-RANDOM	0.18973		Retest	SOCIAL TOM-RANDOM	-0.00703024		Finetune	GAMBLING REWARD	0.497403		Finetune	GAMBLING REWARD	0.0428887
Retest	SOCIAL TOM-RANDOM	0.432669		Retest	SOCIAL TOM-RANDOM	0.108678		Finetune	GAMBLING REWARD	0.338191		Finetune	GAMBLING REWARD	0.000329426
Retest	SOCIAL TOM-RANDOM	0.303137		Retest	SOCIAL TOM-RANDOM	0.0341066		Finetune	GAMBLING REWARD	0.349793		Finetune	GAMBLING REWARD	-0.00785155
Retest	SOCIAL TOM-RANDOM	0.30994		Retest	SOCIAL TOM-RANDOM	0.035509
Retest	SOCIAL TOM-RANDOM	0.195447		Retest	SOCIAL TOM-RANDOM	0.0116005
Retest	SOCIAL TOM-RANDOM	0.591438		Retest	SOCIAL TOM-RANDOM	0.222899
Retest	SOCIAL TOM-RANDOM	0.182809		Retest	SOCIAL TOM-RANDOM	0.0140983
Retest	SOCIAL TOM-RANDOM	0.504855		Retest	SOCIAL TOM-RANDOM	0.130504
Retest	SOCIAL TOM-RANDOM	0.0927456		Retest	SOCIAL TOM-RANDOM	-0.00170522
Retest	EMOTION FACES-SHAPES	0.32877		Retest	EMOTION FACES-SHAPES	0.0273581
Retest	EMOTION FACES-SHAPES	0.515242		Retest	EMOTION FACES-SHAPES	0.112259
Retest	EMOTION FACES-SHAPES	0.703454		Retest	EMOTION FACES-SHAPES	0.292636
Retest	EMOTION FACES-SHAPES	0.477185		Retest	EMOTION FACES-SHAPES	0.088974
Retest	EMOTION FACES-SHAPES	0.560202		Retest	EMOTION FACES-SHAPES	0.14486
Retest	EMOTION FACES-SHAPES	0.442348		Retest	EMOTION FACES-SHAPES	0.050776
Retest	EMOTION FACES-SHAPES	0.485408		Retest	EMOTION FACES-SHAPES	0.092735
Retest	EMOTION FACES-SHAPES	0.410001		Retest	EMOTION FACES-SHAPES	0.0677328
Retest	EMOTION FACES-SHAPES	0.582023		Retest	EMOTION FACES-SHAPES	0.194653
Retest	EMOTION FACES-SHAPES	0.639745		Retest	EMOTION FACES-SHAPES	0.203763
Retest	EMOTION FACES-SHAPES	0.643598		Retest	EMOTION FACES-SHAPES	0.228136
Retest	EMOTION FACES-SHAPES	0.506641		Retest	EMOTION FACES-SHAPES	0.131227
Retest	EMOTION FACES-SHAPES	0.433123		Retest	EMOTION FACES-SHAPES	0.0575509
Retest	EMOTION FACES-SHAPES	0.434058		Retest	EMOTION FACES-SHAPES	0.0863972
Retest	EMOTION FACES-SHAPES	0.309055		Retest	EMOTION FACES-SHAPES	0.0507856
Retest	EMOTION FACES-SHAPES	0.269713		Retest	EMOTION FACES-SHAPES	0.0247488
Retest	EMOTION FACES-SHAPES	0.623467		Retest	EMOTION FACES-SHAPES	0.211872
Retest	EMOTION FACES-SHAPES	0.368668		Retest	EMOTION FACES-SHAPES	0.0409175
Retest	EMOTION FACES-SHAPES	0.492184		Retest	EMOTION FACES-SHAPES	0.108305
Retest	EMOTION FACES-SHAPES	0.500299		Retest	EMOTION FACES-SHAPES	0.117819
Retest	EMOTION FACES-SHAPES	0.528626		Retest	EMOTION FACES-SHAPES	0.123406
Retest	EMOTION FACES-SHAPES	0.536874		Retest	EMOTION FACES-SHAPES	0.136385
Retest	EMOTION FACES-SHAPES	0.473345		Retest	EMOTION FACES-SHAPES	0.0790429
Retest	EMOTION FACES-SHAPES	0.547905		Retest	EMOTION FACES-SHAPES	0.138107
Retest	EMOTION FACES-SHAPES	0.401563		Retest	EMOTION FACES-SHAPES	0.0448983
Retest	EMOTION FACES-SHAPES	0.509877		Retest	EMOTION FACES-SHAPES	0.103429
Retest	EMOTION FACES-SHAPES	0.386947		Retest	EMOTION FACES-SHAPES	0.0699786
Retest	EMOTION FACES-SHAPES	0.560575		Retest	EMOTION FACES-SHAPES	0.140765
Retest	EMOTION FACES-SHAPES	0.634234		Retest	EMOTION FACES-SHAPES	0.21017
Retest	EMOTION FACES-SHAPES	0.392353		Retest	EMOTION FACES-SHAPES	0.0783555
Retest	EMOTION FACES-SHAPES	0.468774		Retest	EMOTION FACES-SHAPES	0.0838541
Retest	EMOTION FACES-SHAPES	0.493472		Retest	EMOTION FACES-SHAPES	0.132914
Retest	EMOTION FACES-SHAPES	0.587656		Retest	EMOTION FACES-SHAPES	0.176738
Retest	EMOTION FACES-SHAPES	0.520606		Retest	EMOTION FACES-SHAPES	0.134846
Retest	EMOTION FACES-SHAPES	0.515977		Retest	EMOTION FACES-SHAPES	0.131837
Retest	EMOTION FACES-SHAPES	0.433753		Retest	EMOTION FACES-SHAPES	0.0819288
Retest	EMOTION FACES-SHAPES	0.440267		Retest	EMOTION FACES-SHAPES	0.0720577
Retest	EMOTION FACES-SHAPES	0.261893		Retest	EMOTION FACES-SHAPES	0.0141732
Retest	EMOTION FACES-SHAPES	0.48625		Retest	EMOTION FACES-SHAPES	0.0939067
Retest	WM 2BK-0BK	0.51619		Retest	WM 2BK-0BK	0.129624
Retest	WM 2BK-0BK	0.406699		Retest	WM 2BK-0BK	0.09814
Retest	WM 2BK-0BK	0.671966		Retest	WM 2BK-0BK	0.262901
Retest	WM 2BK-0BK	0.569033		Retest	WM 2BK-0BK	0.203689
Retest	WM 2BK-0BK	0.557637		Retest	WM 2BK-0BK	0.18658
Retest	WM 2BK-0BK	0.235496		Retest	WM 2BK-0BK	0.0161464
Retest	WM 2BK-0BK	0.171735		Retest	WM 2BK-0BK	0.0113321
Retest	WM 2BK-0BK	0.125207		Retest	WM 2BK-0BK	0.00490656
Retest	WM 2BK-0BK	0.585067		Retest	WM 2BK-0BK	0.19273
Retest	WM 2BK-0BK	0.6482		Retest	WM 2BK-0BK	0.249432
Retest	WM 2BK-0BK	0.539801		Retest	WM 2BK-0BK	0.16302
Retest	WM 2BK-0BK	0.433068		Retest	WM 2BK-0BK	0.0922442
Retest	WM 2BK-0BK	0.266965		Retest	WM 2BK-0BK	0.0147157
Retest	WM 2BK-0BK	0.514649		Retest	WM 2BK-0BK	0.149185
Retest	WM 2BK-0BK	0.344921		Retest	WM 2BK-0BK	0.0650948
Retest	WM 2BK-0BK	0.101092		Retest	WM 2BK-0BK	0.00386238
Retest	WM 2BK-0BK	0.293308		Retest	WM 2BK-0BK	0.010229
Retest	WM 2BK-0BK	0.535417		Retest	WM 2BK-0BK	0.144089
Retest	WM 2BK-0BK	0.451642		Retest	WM 2BK-0BK	0.123175
Retest	WM 2BK-0BK	0.521805		Retest	WM 2BK-0BK	0.170651
Retest	WM 2BK-0BK	0.294817		Retest	WM 2BK-0BK	0.0513595
Retest	WM 2BK-0BK	0.185993		Retest	WM 2BK-0BK	0.0216872
Retest	WM 2BK-0BK	0.025026		Retest	WM 2BK-0BK	-0.0028543
Retest	WM 2BK-0BK	0.630951		Retest	WM 2BK-0BK	0.235935
Retest	WM 2BK-0BK	0.516603		Retest	WM 2BK-0BK	0.142205
Retest	WM 2BK-0BK	0.308006		Retest	WM 2BK-0BK	0.0386279
Retest	WM 2BK-0BK	0.107675		Retest	WM 2BK-0BK	0.00585843
Retest	WM 2BK-0BK	0.228371		Retest	WM 2BK-0BK	0.011253
Retest	WM 2BK-0BK	0.54882		Retest	WM 2BK-0BK	0.172189
Retest	WM 2BK-0BK	0.335703		Retest	WM 2BK-0BK	0.0811667
Retest	WM 2BK-0BK	0.211044		Retest	WM 2BK-0BK	0.0177567
Retest	WM 2BK-0BK	0.197843		Retest	WM 2BK-0BK	0.0276478
Retest	WM 2BK-0BK	0.534987		Retest	WM 2BK-0BK	0.170887
Retest	WM 2BK-0BK	0.14334		Retest	WM 2BK-0BK	0.0132228
Retest	WM 2BK-0BK	0.120953		Retest	WM 2BK-0BK	0.00967968
Retest	WM 2BK-0BK	0.628199		Retest	WM 2BK-0BK	0.2188
Retest	WM 2BK-0BK	0.486497		Retest	WM 2BK-0BK	0.133898
Retest	WM 2BK-0BK	0.450953		Retest	WM 2BK-0BK	0.10739
Retest	WM 2BK-0BK	0.202159		Retest	WM 2BK-0BK	0.0098234
Retest	MOTOR AVG	0.550952		Retest	MOTOR AVG	0.16005
Retest	MOTOR AVG	0.385633		Retest	MOTOR AVG	0.0627358
Retest	MOTOR AVG	0.52812		Retest	MOTOR AVG	0.171118
Retest	MOTOR AVG	0.496437		Retest	MOTOR AVG	0.135189
Retest	MOTOR AVG	0.535224		Retest	MOTOR AVG	0.136425
Retest	MOTOR AVG	0.522988		Retest	MOTOR AVG	0.131425
Retest	MOTOR AVG	0.278677		Retest	MOTOR AVG	0.034028
Retest	MOTOR AVG	0.266778		Retest	MOTOR AVG	0.00348872
Retest	MOTOR AVG	0.597295		Retest	MOTOR AVG	0.211672
Retest	MOTOR AVG	0.486429		Retest	MOTOR AVG	0.109547
Retest	MOTOR AVG	0.668234		Retest	MOTOR AVG	0.252584
Retest	MOTOR AVG	0.501267		Retest	MOTOR AVG	0.123464
Retest	MOTOR AVG	0.329462		Retest	MOTOR AVG	0.0190154
Retest	MOTOR AVG	0.423646		Retest	MOTOR AVG	0.0895431
Retest	MOTOR AVG	0.467584		Retest	MOTOR AVG	0.111445
Retest	MOTOR AVG	0.258543		Retest	MOTOR AVG	0.0215188
Retest	MOTOR AVG	0.619079		Retest	MOTOR AVG	0.192769
Retest	MOTOR AVG	0.590252		Retest	MOTOR AVG	0.190661
Retest	MOTOR AVG	0.362244		Retest	MOTOR AVG	0.034393
Retest	MOTOR AVG	0.505692		Retest	MOTOR AVG	0.13907
Retest	MOTOR AVG	0.684603		Retest	MOTOR AVG	0.262163
Retest	MOTOR AVG	0.430119		Retest	MOTOR AVG	0.113616
Retest	MOTOR AVG	0.472041		Retest	MOTOR AVG	0.0835434
Retest	MOTOR AVG	0.336389		Retest	MOTOR AVG	0.0244111
Retest	MOTOR AVG	0.631518		Retest	MOTOR AVG	0.217365
Retest	MOTOR AVG	0.323956		Retest	MOTOR AVG	0.0226835
Retest	MOTOR AVG	0.322671		Retest	MOTOR AVG	0.02804
Retest	MOTOR AVG	0.481822		Retest	MOTOR AVG	0.111316
Retest	MOTOR AVG	0.622014		Retest	MOTOR AVG	0.19596
Retest	MOTOR AVG	0.339057		Retest	MOTOR AVG	0.0662761
Retest	MOTOR AVG	0.371754		Retest	MOTOR AVG	0.0659138
Retest	MOTOR AVG	0.264902		Retest	MOTOR AVG	0.0445583
Retest	MOTOR AVG	0.371506		Retest	MOTOR AVG	0.0451278
Retest	MOTOR AVG	0.646265		Retest	MOTOR AVG	0.231169
Retest	MOTOR AVG	0.316118		Retest	MOTOR AVG	0.0219766
Retest	MOTOR AVG	0.458445		Retest	MOTOR AVG	0.0800986
Retest	MOTOR AVG	0.405824		Retest	MOTOR AVG	0.0915361
Retest	MOTOR AVG	0.528188		Retest	MOTOR AVG	0.134789
Retest	MOTOR AVG	0.222142		Retest	MOTOR AVG	0.00607406
Retest	GAMBLING PUNISH-REWARD	0.0869989		Retest	GAMBLING PUNISH-REWARD	0.00619608
Retest	GAMBLING PUNISH-REWARD	0.0167922		Retest	GAMBLING PUNISH-REWARD	-0.000162915
Retest	GAMBLING PUNISH-REWARD	0.0503467		Retest	GAMBLING PUNISH-REWARD	0.00109458
Retest	GAMBLING PUNISH-REWARD	-0.0853145		Retest	GAMBLING PUNISH-REWARD	0.00775235
Retest	GAMBLING PUNISH-REWARD	0.114981		Retest	GAMBLING PUNISH-REWARD	0.011454
Retest	GAMBLING PUNISH-REWARD	0.132843		Retest	GAMBLING PUNISH-REWARD	0.0134489
Retest	GAMBLING PUNISH-REWARD	0.0262173		Retest	GAMBLING PUNISH-REWARD	0.000514014
Retest	GAMBLING PUNISH-REWARD	0.0297642		Retest	GAMBLING PUNISH-REWARD	0.000204177
Retest	GAMBLING PUNISH-REWARD	0.124265		Retest	GAMBLING PUNISH-REWARD	0.0120385
Retest	GAMBLING PUNISH-REWARD	0.0439822		Retest	GAMBLING PUNISH-REWARD	0.000558556
Retest	GAMBLING PUNISH-REWARD	0.0347787		Retest	GAMBLING PUNISH-REWARD	0.000718322
Retest	GAMBLING PUNISH-REWARD	-0.0705312		Retest	GAMBLING PUNISH-REWARD	0.00603335
Retest	GAMBLING PUNISH-REWARD	0.198169		Retest	GAMBLING PUNISH-REWARD	0.0348113
Retest	GAMBLING PUNISH-REWARD	0.0524207		Retest	GAMBLING PUNISH-REWARD	0.00214441
Retest	GAMBLING PUNISH-REWARD	0.017083		Retest	GAMBLING PUNISH-REWARD	-7.5196e-05
Retest	GAMBLING PUNISH-REWARD	0.0549977		Retest	GAMBLING PUNISH-REWARD	0.00185491
Retest	GAMBLING PUNISH-REWARD	0.12378		Retest	GAMBLING PUNISH-REWARD	0.0126907
Retest	GAMBLING PUNISH-REWARD	0.0770789		Retest	GAMBLING PUNISH-REWARD	0.00401371
Retest	GAMBLING PUNISH-REWARD	0.0603358		Retest	GAMBLING PUNISH-REWARD	0.00313867
Retest	GAMBLING PUNISH-REWARD	0.00540707		Retest	GAMBLING PUNISH-REWARD	-8.78355e-05
Retest	GAMBLING PUNISH-REWARD	0.105193		Retest	GAMBLING PUNISH-REWARD	0.0100338
Retest	GAMBLING PUNISH-REWARD	0.0187311		Retest	GAMBLING PUNISH-REWARD	1.81429e-05
Retest	GAMBLING PUNISH-REWARD	0.0615049		Retest	GAMBLING PUNISH-REWARD	0.00278763
Retest	GAMBLING PUNISH-REWARD	0.16055		Retest	GAMBLING PUNISH-REWARD	0.020475
Retest	GAMBLING PUNISH-REWARD	0.140122		Retest	GAMBLING PUNISH-REWARD	0.0179667
Retest	GAMBLING PUNISH-REWARD	0.0426653		Retest	GAMBLING PUNISH-REWARD	0.000908861
Retest	GAMBLING PUNISH-REWARD	0.0253776		Retest	GAMBLING PUNISH-REWARD	0.000409703
Retest	GAMBLING PUNISH-REWARD	0.0856742		Retest	GAMBLING PUNISH-REWARD	0.00585118
Retest	GAMBLING PUNISH-REWARD	0.0936587		Retest	GAMBLING PUNISH-REWARD	0.00704963
Retest	GAMBLING PUNISH-REWARD	0.0899776		Retest	GAMBLING PUNISH-REWARD	0.0069907
Retest	GAMBLING PUNISH-REWARD	0.0613522		Retest	GAMBLING PUNISH-REWARD	0.00263713
Retest	GAMBLING PUNISH-REWARD	0.0401164		Retest	GAMBLING PUNISH-REWARD	0.00123018
Retest	GAMBLING PUNISH-REWARD	-0.0395017		Retest	GAMBLING PUNISH-REWARD	0.00241638
Retest	GAMBLING PUNISH-REWARD	0.0379484		Retest	GAMBLING PUNISH-REWARD	0.000822298
Retest	GAMBLING PUNISH-REWARD	0.00951501		Retest	GAMBLING PUNISH-REWARD	-1.62402e-05
Retest	GAMBLING PUNISH-REWARD	0.0483271		Retest	GAMBLING PUNISH-REWARD	0.00086542
Retest	GAMBLING PUNISH-REWARD	0.0682973		Retest	GAMBLING PUNISH-REWARD	0.00221742
Retest	GAMBLING PUNISH-REWARD	-0.0587133		Retest	GAMBLING PUNISH-REWARD	0.00406478
Retest	GAMBLING PUNISH-REWARD	0.0705604		Retest	GAMBLING PUNISH-REWARD	0.00367869
Linear Regression	LANGUAGE MATH-STORY	0.516853		Linear Regression	LANGUAGE MATH-STORY	0.0162011
Linear Regression	LANGUAGE MATH-STORY	0.493299		Linear Regression	LANGUAGE MATH-STORY	0.0215218
Linear Regression	LANGUAGE MATH-STORY	0.553305		Linear Regression	LANGUAGE MATH-STORY	0.0201173
Linear Regression	LANGUAGE MATH-STORY	0.498629		Linear Regression	LANGUAGE MATH-STORY	0.0165018
Linear Regression	LANGUAGE MATH-STORY	0.406621		Linear Regression	LANGUAGE MATH-STORY	0.00964707
Linear Regression	LANGUAGE MATH-STORY	0.585458		Linear Regression	LANGUAGE MATH-STORY	0.0245549
Linear Regression	LANGUAGE MATH-STORY	0.534854		Linear Regression	LANGUAGE MATH-STORY	0.0245079
Linear Regression	LANGUAGE MATH-STORY	0.333587		Linear Regression	LANGUAGE MATH-STORY	0.00223484
Linear Regression	LANGUAGE MATH-STORY	0.483535		Linear Regression	LANGUAGE MATH-STORY	0.0201422
Linear Regression	LANGUAGE MATH-STORY	0.512185		Linear Regression	LANGUAGE MATH-STORY	0.0197339
Linear Regression	LANGUAGE MATH-STORY	0.536614		Linear Regression	LANGUAGE MATH-STORY	0.00473604
Linear Regression	LANGUAGE MATH-STORY	0.400235		Linear Regression	LANGUAGE MATH-STORY	0.00455069
Linear Regression	LANGUAGE MATH-STORY	0.452185		Linear Regression	LANGUAGE MATH-STORY	0.015335
Linear Regression	LANGUAGE MATH-STORY	0.431349		Linear Regression	LANGUAGE MATH-STORY	0.0101805
Linear Regression	LANGUAGE MATH-STORY	0.490091		Linear Regression	LANGUAGE MATH-STORY	0.00140161
Linear Regression	LANGUAGE MATH-STORY	0.395838		Linear Regression	LANGUAGE MATH-STORY	0.00745057
Linear Regression	LANGUAGE MATH-STORY	0.550124		Linear Regression	LANGUAGE MATH-STORY	0.0266485
Linear Regression	LANGUAGE MATH-STORY	0.363468		Linear Regression	LANGUAGE MATH-STORY	0.00891041
Linear Regression	LANGUAGE MATH-STORY	0.365426		Linear Regression	LANGUAGE MATH-STORY	0.0110638
Linear Regression	LANGUAGE MATH-STORY	0.55032		Linear Regression	LANGUAGE MATH-STORY	0.0146005
Linear Regression	LANGUAGE MATH-STORY	0.534134		Linear Regression	LANGUAGE MATH-STORY	0.0236733
Linear Regression	LANGUAGE MATH-STORY	0.508319		Linear Regression	LANGUAGE MATH-STORY	0.0106882
Linear Regression	LANGUAGE MATH-STORY	0.490351		Linear Regression	LANGUAGE MATH-STORY	0.0135526
Linear Regression	LANGUAGE MATH-STORY	0.4443		Linear Regression	LANGUAGE MATH-STORY	0.00624609
Linear Regression	LANGUAGE MATH-STORY	0.514363		Linear Regression	LANGUAGE MATH-STORY	0.0169674
Linear Regression	LANGUAGE MATH-STORY	0.50127		Linear Regression	LANGUAGE MATH-STORY	0.00650437
Linear Regression	LANGUAGE MATH-STORY	0.513569		Linear Regression	LANGUAGE MATH-STORY	0.0306819
Linear Regression	LANGUAGE MATH-STORY	0.373334		Linear Regression	LANGUAGE MATH-STORY	0.00143889
Linear Regression	LANGUAGE MATH-STORY	0.513935		Linear Regression	LANGUAGE MATH-STORY	0.00599659
Linear Regression	LANGUAGE MATH-STORY	0.472531		Linear Regression	LANGUAGE MATH-STORY	0.00679565
Linear Regression	LANGUAGE MATH-STORY	0.382761		Linear Regression	LANGUAGE MATH-STORY	0.00654956
Linear Regression	LANGUAGE MATH-STORY	0.498479		Linear Regression	LANGUAGE MATH-STORY	0.0191378
Linear Regression	LANGUAGE MATH-STORY	0.503032		Linear Regression	LANGUAGE MATH-STORY	0.0120767
Linear Regression	LANGUAGE MATH-STORY	0.509898		Linear Regression	LANGUAGE MATH-STORY	0.0126744
Linear Regression	LANGUAGE MATH-STORY	0.386026		Linear Regression	LANGUAGE MATH-STORY	0.00605803
Linear Regression	LANGUAGE MATH-STORY	0.507543		Linear Regression	LANGUAGE MATH-STORY	0.0168512
Linear Regression	LANGUAGE MATH-STORY	0.482717		Linear Regression	LANGUAGE MATH-STORY	0.0138563
Linear Regression	LANGUAGE MATH-STORY	0.446699		Linear Regression	LANGUAGE MATH-STORY	0.0128464
Linear Regression	LANGUAGE MATH-STORY	0.508433		Linear Regression	LANGUAGE MATH-STORY	0.0150145
Linear Regression	RELATIONAL REL	0.595883		Linear Regression	RELATIONAL REL	0.0171868
Linear Regression	RELATIONAL REL	0.570902		Linear Regression	RELATIONAL REL	0.017133
Linear Regression	RELATIONAL REL	0.585741		Linear Regression	RELATIONAL REL	0.0166212
Linear Regression	RELATIONAL REL	0.584517		Linear Regression	RELATIONAL REL	0.00934646
Linear Regression	RELATIONAL REL	0.592186		Linear Regression	RELATIONAL REL	0.0157134
Linear Regression	RELATIONAL REL	0.509159		Linear Regression	RELATIONAL REL	0.00924007
Linear Regression	RELATIONAL REL	0.532241		Linear Regression	RELATIONAL REL	0.00661457
Linear Regression	RELATIONAL REL	0.517285		Linear Regression	RELATIONAL REL	5.55052e-05
Linear Regression	RELATIONAL REL	0.56965		Linear Regression	RELATIONAL REL	-0.00082162
Linear Regression	RELATIONAL REL	0.591869		Linear Regression	RELATIONAL REL	0.00128034
Linear Regression	RELATIONAL REL	0.525512		Linear Regression	RELATIONAL REL	0.00339336
Linear Regression	RELATIONAL REL	0.606361		Linear Regression	RELATIONAL REL	0.0177835
Linear Regression	RELATIONAL REL	0.526621		Linear Regression	RELATIONAL REL	0.00798939
Linear Regression	RELATIONAL REL	0.433965		Linear Regression	RELATIONAL REL	0.00400955
Linear Regression	RELATIONAL REL	0.409896		Linear Regression	RELATIONAL REL	-0.000619159
Linear Regression	RELATIONAL REL	0.416859		Linear Regression	RELATIONAL REL	0.00976537
Linear Regression	RELATIONAL REL	0.570902		Linear Regression	RELATIONAL REL	0.0168199
Linear Regression	RELATIONAL REL	0.553261		Linear Regression	RELATIONAL REL	0.00751694
Linear Regression	RELATIONAL REL	0.482065		Linear Regression	RELATIONAL REL	0.0102827
Linear Regression	RELATIONAL REL	0.513007		Linear Regression	RELATIONAL REL	-0.0029547
Linear Regression	RELATIONAL REL	0.515123		Linear Regression	RELATIONAL REL	0.0117871
Linear Regression	RELATIONAL REL	0.533546		Linear Regression	RELATIONAL REL	0.00814681
Linear Regression	RELATIONAL REL	0.512607		Linear Regression	RELATIONAL REL	0.0148796
Linear Regression	RELATIONAL REL	0.490085		Linear Regression	RELATIONAL REL	-0.00463597
Linear Regression	RELATIONAL REL	0.53109		Linear Regression	RELATIONAL REL	0.00845017
Linear Regression	RELATIONAL REL	0.541209		Linear Regression	RELATIONAL REL	-0.0071586
Linear Regression	RELATIONAL REL	0.52051		Linear Regression	RELATIONAL REL	0.0195681
Linear Regression	RELATIONAL REL	0.442388		Linear Regression	RELATIONAL REL	7.45052e-05
Linear Regression	RELATIONAL REL	0.553282		Linear Regression	RELATIONAL REL	-0.000672808
Linear Regression	RELATIONAL REL	0.425779		Linear Regression	RELATIONAL REL	0.00583775
Linear Regression	RELATIONAL REL	0.434489		Linear Regression	RELATIONAL REL	0.00201044
Linear Regression	RELATIONAL REL	0.524188		Linear Regression	RELATIONAL REL	0.00868319
Linear Regression	RELATIONAL REL	0.523934		Linear Regression	RELATIONAL REL	-0.000340004
Linear Regression	RELATIONAL REL	0.49737		Linear Regression	RELATIONAL REL	-0.000833022
Linear Regression	RELATIONAL REL	0.555143		Linear Regression	RELATIONAL REL	0.00796666
Linear Regression	RELATIONAL REL	0.549627		Linear Regression	RELATIONAL REL	0.00202406
Linear Regression	RELATIONAL REL	0.524111		Linear Regression	RELATIONAL REL	0.00448872
Linear Regression	RELATIONAL REL	0.569173		Linear Regression	RELATIONAL REL	0.0120592
Linear Regression	RELATIONAL REL	0.4069		Linear Regression	RELATIONAL REL	0.00164197
Linear Regression	SOCIAL TOM-RANDOM	0.254834		Linear Regression	SOCIAL TOM-RANDOM	0.00400081
Linear Regression	SOCIAL TOM-RANDOM	0.31237		Linear Regression	SOCIAL TOM-RANDOM	0.00687387
Linear Regression	SOCIAL TOM-RANDOM	0.331157		Linear Regression	SOCIAL TOM-RANDOM	0.00946296
Linear Regression	SOCIAL TOM-RANDOM	0.341886		Linear Regression	SOCIAL TOM-RANDOM	0.00586788
Linear Regression	SOCIAL TOM-RANDOM	0.278922		Linear Regression	SOCIAL TOM-RANDOM	0.00298479
Linear Regression	SOCIAL TOM-RANDOM	0.328886		Linear Regression	SOCIAL TOM-RANDOM	0.00584656
Linear Regression	SOCIAL TOM-RANDOM	0.211852		Linear Regression	SOCIAL TOM-RANDOM	0.000992999
Linear Regression	SOCIAL TOM-RANDOM	0.277412		Linear Regression	SOCIAL TOM-RANDOM	-0.00242268
Linear Regression	SOCIAL TOM-RANDOM	0.269787		Linear Regression	SOCIAL TOM-RANDOM	0.00179753
Linear Regression	SOCIAL TOM-RANDOM	0.353082		Linear Regression	SOCIAL TOM-RANDOM	0.015537
Linear Regression	SOCIAL TOM-RANDOM	0.265889		Linear Regression	SOCIAL TOM-RANDOM	-0.00220434
Linear Regression	SOCIAL TOM-RANDOM	0.260415		Linear Regression	SOCIAL TOM-RANDOM	0.0053057
Linear Regression	SOCIAL TOM-RANDOM	0.296726		Linear Regression	SOCIAL TOM-RANDOM	0.00632586
Linear Regression	SOCIAL TOM-RANDOM	0.247171		Linear Regression	SOCIAL TOM-RANDOM	0.00283457
Linear Regression	SOCIAL TOM-RANDOM	0.236445		Linear Regression	SOCIAL TOM-RANDOM	0.00262153
Linear Regression	SOCIAL TOM-RANDOM	0.283899		Linear Regression	SOCIAL TOM-RANDOM	0.0062585
Linear Regression	SOCIAL TOM-RANDOM	0.331766		Linear Regression	SOCIAL TOM-RANDOM	0.00933267
Linear Regression	SOCIAL TOM-RANDOM	0.306156		Linear Regression	SOCIAL TOM-RANDOM	0.00857346
Linear Regression	SOCIAL TOM-RANDOM	0.315239		Linear Regression	SOCIAL TOM-RANDOM	0.00368247
Linear Regression	SOCIAL TOM-RANDOM	0.233148		Linear Regression	SOCIAL TOM-RANDOM	0.00169734
Linear Regression	SOCIAL TOM-RANDOM	0.243127		Linear Regression	SOCIAL TOM-RANDOM	0.00191545
Linear Regression	SOCIAL TOM-RANDOM	0.22645		Linear Regression	SOCIAL TOM-RANDOM	0.00323931
Linear Regression	SOCIAL TOM-RANDOM	0.372772		Linear Regression	SOCIAL TOM-RANDOM	0.0131662
Linear Regression	SOCIAL TOM-RANDOM	0.362486		Linear Regression	SOCIAL TOM-RANDOM	-0.00926119
Linear Regression	SOCIAL TOM-RANDOM	0.362523		Linear Regression	SOCIAL TOM-RANDOM	0.00963725
Linear Regression	SOCIAL TOM-RANDOM	0.277015		Linear Regression	SOCIAL TOM-RANDOM	-0.00341323
Linear Regression	SOCIAL TOM-RANDOM	0.218692		Linear Regression	SOCIAL TOM-RANDOM	0.00629725
Linear Regression	SOCIAL TOM-RANDOM	0.289731		Linear Regression	SOCIAL TOM-RANDOM	-0.00327235
Linear Regression	SOCIAL TOM-RANDOM	0.257737		Linear Regression	SOCIAL TOM-RANDOM	0.000290632
Linear Regression	SOCIAL TOM-RANDOM	0.236102		Linear Regression	SOCIAL TOM-RANDOM	0.00117524
Linear Regression	SOCIAL TOM-RANDOM	0.305518		Linear Regression	SOCIAL TOM-RANDOM	0.00113532
Linear Regression	SOCIAL TOM-RANDOM	0.335507		Linear Regression	SOCIAL TOM-RANDOM	0.00349626
Linear Regression	SOCIAL TOM-RANDOM	0.297649		Linear Regression	SOCIAL TOM-RANDOM	-0.00234631
Linear Regression	SOCIAL TOM-RANDOM	0.331408		Linear Regression	SOCIAL TOM-RANDOM	0.00471362
Linear Regression	SOCIAL TOM-RANDOM	0.235154		Linear Regression	SOCIAL TOM-RANDOM	0.0033109
Linear Regression	SOCIAL TOM-RANDOM	0.364955		Linear Regression	SOCIAL TOM-RANDOM	0.00482732
Linear Regression	SOCIAL TOM-RANDOM	0.151836		Linear Regression	SOCIAL TOM-RANDOM	0.00381407
Linear Regression	SOCIAL TOM-RANDOM	0.343986		Linear Regression	SOCIAL TOM-RANDOM	0.00770247
Linear Regression	SOCIAL TOM-RANDOM	0.160652		Linear Regression	SOCIAL TOM-RANDOM	0.000854765
Linear Regression	EMOTION FACES-SHAPES	0.315732		Linear Regression	EMOTION FACES-SHAPES	0.00760579
Linear Regression	EMOTION FACES-SHAPES	0.35839		Linear Regression	EMOTION FACES-SHAPES	0.00803819
Linear Regression	EMOTION FACES-SHAPES	0.293163		Linear Regression	EMOTION FACES-SHAPES	-0.00378237
Linear Regression	EMOTION FACES-SHAPES	0.324814		Linear Regression	EMOTION FACES-SHAPES	-0.0029104
Linear Regression	EMOTION FACES-SHAPES	0.36467		Linear Regression	EMOTION FACES-SHAPES	0.00986856
Linear Regression	EMOTION FACES-SHAPES	0.372506		Linear Regression	EMOTION FACES-SHAPES	0.00428404
Linear Regression	EMOTION FACES-SHAPES	0.341655		Linear Regression	EMOTION FACES-SHAPES	0.00149252
Linear Regression	EMOTION FACES-SHAPES	0.282268		Linear Regression	EMOTION FACES-SHAPES	-0.00217945
Linear Regression	EMOTION FACES-SHAPES	0.296524		Linear Regression	EMOTION FACES-SHAPES	0.00213094
Linear Regression	EMOTION FACES-SHAPES	0.365677		Linear Regression	EMOTION FACES-SHAPES	0.00673945
Linear Regression	EMOTION FACES-SHAPES	0.360995		Linear Regression	EMOTION FACES-SHAPES	-0.00689471
Linear Regression	EMOTION FACES-SHAPES	0.328444		Linear Regression	EMOTION FACES-SHAPES	0.00883185
Linear Regression	EMOTION FACES-SHAPES	0.423526		Linear Regression	EMOTION FACES-SHAPES	0.00968411
Linear Regression	EMOTION FACES-SHAPES	0.275876		Linear Regression	EMOTION FACES-SHAPES	0.000523232
Linear Regression	EMOTION FACES-SHAPES	0.148367		Linear Regression	EMOTION FACES-SHAPES	-0.000123186
Linear Regression	EMOTION FACES-SHAPES	0.24179		Linear Regression	EMOTION FACES-SHAPES	0.0049573
Linear Regression	EMOTION FACES-SHAPES	0.357034		Linear Regression	EMOTION FACES-SHAPES	0.00402021
Linear Regression	EMOTION FACES-SHAPES	0.25697		Linear Regression	EMOTION FACES-SHAPES	0.00319319
Linear Regression	EMOTION FACES-SHAPES	0.334747		Linear Regression	EMOTION FACES-SHAPES	0.00799199
Linear Regression	EMOTION FACES-SHAPES	0.335512		Linear Regression	EMOTION FACES-SHAPES	0.00253262
Linear Regression	EMOTION FACES-SHAPES	0.398468		Linear Regression	EMOTION FACES-SHAPES	0.00377713
Linear Regression	EMOTION FACES-SHAPES	0.349907		Linear Regression	EMOTION FACES-SHAPES	0.00493078
Linear Regression	EMOTION FACES-SHAPES	0.352725		Linear Regression	EMOTION FACES-SHAPES	0.00545063
Linear Regression	EMOTION FACES-SHAPES	0.3322		Linear Regression	EMOTION FACES-SHAPES	-0.00448841
Linear Regression	EMOTION FACES-SHAPES	0.375777		Linear Regression	EMOTION FACES-SHAPES	0.0067398
Linear Regression	EMOTION FACES-SHAPES	0.337105		Linear Regression	EMOTION FACES-SHAPES	-0.00429915
Linear Regression	EMOTION FACES-SHAPES	0.2605		Linear Regression	EMOTION FACES-SHAPES	0.00725104
Linear Regression	EMOTION FACES-SHAPES	0.386615		Linear Regression	EMOTION FACES-SHAPES	-0.0033024
Linear Regression	EMOTION FACES-SHAPES	0.382666		Linear Regression	EMOTION FACES-SHAPES	-0.0055483
Linear Regression	EMOTION FACES-SHAPES	0.244574		Linear Regression	EMOTION FACES-SHAPES	0.000701533
Linear Regression	EMOTION FACES-SHAPES	0.339765		Linear Regression	EMOTION FACES-SHAPES	-0.000721282
Linear Regression	EMOTION FACES-SHAPES	0.292993		Linear Regression	EMOTION FACES-SHAPES	0.00720872
Linear Regression	EMOTION FACES-SHAPES	0.384127		Linear Regression	EMOTION FACES-SHAPES	0.000839715
Linear Regression	EMOTION FACES-SHAPES	0.271183		Linear Regression	EMOTION FACES-SHAPES	0.000313355
Linear Regression	EMOTION FACES-SHAPES	0.308079		Linear Regression	EMOTION FACES-SHAPES	-0.0019953
Linear Regression	EMOTION FACES-SHAPES	0.300105		Linear Regression	EMOTION FACES-SHAPES	-0.0020525
Linear Regression	EMOTION FACES-SHAPES	0.329726		Linear Regression	EMOTION FACES-SHAPES	0.0040061
Linear Regression	EMOTION FACES-SHAPES	0.2489		Linear Regression	EMOTION FACES-SHAPES	0.00176588
Linear Regression	EMOTION FACES-SHAPES	0.383888		Linear Regression	EMOTION FACES-SHAPES	0.00905712
Linear Regression	WM 2BK-0BK	0.43275		Linear Regression	WM 2BK-0BK	0.0134554
Linear Regression	WM 2BK-0BK	0.295435		Linear Regression	WM 2BK-0BK	0.0122585
Linear Regression	WM 2BK-0BK	0.470026		Linear Regression	WM 2BK-0BK	0.016153
Linear Regression	WM 2BK-0BK	0.342657		Linear Regression	WM 2BK-0BK	0.00819901
Linear Regression	WM 2BK-0BK	0.420519		Linear Regression	WM 2BK-0BK	0.0128512
Linear Regression	WM 2BK-0BK	0.27467		Linear Regression	WM 2BK-0BK	0.00730945
Linear Regression	WM 2BK-0BK	0.237653		Linear Regression	WM 2BK-0BK	0.00712898
Linear Regression	WM 2BK-0BK	0.104834		Linear Regression	WM 2BK-0BK	-0.000214849
Linear Regression	WM 2BK-0BK	0.41757		Linear Regression	WM 2BK-0BK	0.00786105
Linear Regression	WM 2BK-0BK	0.443851		Linear Regression	WM 2BK-0BK	0.0117319
Linear Regression	WM 2BK-0BK	0.341029		Linear Regression	WM 2BK-0BK	0.00425767
Linear Regression	WM 2BK-0BK	0.359335		Linear Regression	WM 2BK-0BK	0.0101047
Linear Regression	WM 2BK-0BK	0.336967		Linear Regression	WM 2BK-0BK	0.00653706
Linear Regression	WM 2BK-0BK	0.366243		Linear Regression	WM 2BK-0BK	0.00270591
Linear Regression	WM 2BK-0BK	0.23512		Linear Regression	WM 2BK-0BK	0.00289727
Linear Regression	WM 2BK-0BK	0.103728		Linear Regression	WM 2BK-0BK	-0.000369592
Linear Regression	WM 2BK-0BK	0.429576		Linear Regression	WM 2BK-0BK	0.0163335
Linear Regression	WM 2BK-0BK	0.470373		Linear Regression	WM 2BK-0BK	0.011921
Linear Regression	WM 2BK-0BK	0.29074		Linear Regression	WM 2BK-0BK	0.00926656
Linear Regression	WM 2BK-0BK	0.32331		Linear Regression	WM 2BK-0BK	0.0095501
Linear Regression	WM 2BK-0BK	0.215044		Linear Regression	WM 2BK-0BK	0.00610883
Linear Regression	WM 2BK-0BK	0.125686		Linear Regression	WM 2BK-0BK	0.000618595
Linear Regression	WM 2BK-0BK	0.265227		Linear Regression	WM 2BK-0BK	0.00463808
Linear Regression	WM 2BK-0BK	0.400327		Linear Regression	WM 2BK-0BK	-0.00602097
Linear Regression	WM 2BK-0BK	0.387495		Linear Regression	WM 2BK-0BK	0.00952831
Linear Regression	WM 2BK-0BK	0.264927		Linear Regression	WM 2BK-0BK	0.00260672
Linear Regression	WM 2BK-0BK	0.0520383		Linear Regression	WM 2BK-0BK	0.000790151
Linear Regression	WM 2BK-0BK	0.311		Linear Regression	WM 2BK-0BK	-0.000451038
Linear Regression	WM 2BK-0BK	0.357271		Linear Regression	WM 2BK-0BK	0.00672955
Linear Regression	WM 2BK-0BK	0.138101		Linear Regression	WM 2BK-0BK	0.00161056
Linear Regression	WM 2BK-0BK	0.198322		Linear Regression	WM 2BK-0BK	-0.00145193
Linear Regression	WM 2BK-0BK	0.115903		Linear Regression	WM 2BK-0BK	0.00147003
Linear Regression	WM 2BK-0BK	0.337591		Linear Regression	WM 2BK-0BK	0.0084396
Linear Regression	WM 2BK-0BK	0.0568051		Linear Regression	WM 2BK-0BK	1.64458e-05
Linear Regression	WM 2BK-0BK	0.0399134		Linear Regression	WM 2BK-0BK	0.000124691
Linear Regression	WM 2BK-0BK	0.449881		Linear Regression	WM 2BK-0BK	0.0153954
Linear Regression	WM 2BK-0BK	0.365259		Linear Regression	WM 2BK-0BK	0.0111792
Linear Regression	WM 2BK-0BK	0.326118		Linear Regression	WM 2BK-0BK	0.00538248
Linear Regression	WM 2BK-0BK	0.232649		Linear Regression	WM 2BK-0BK	0.00340189
Linear Regression	MOTOR AVG	0.366708		Linear Regression	MOTOR AVG	0.00750501
Linear Regression	MOTOR AVG	0.271057		Linear Regression	MOTOR AVG	-0.00363702
Linear Regression	MOTOR AVG	0.284379		Linear Regression	MOTOR AVG	0.000257211
Linear Regression	MOTOR AVG	0.26412		Linear Regression	MOTOR AVG	-0.00282707
Linear Regression	MOTOR AVG	0.426716		Linear Regression	MOTOR AVG	0.0116461
Linear Regression	MOTOR AVG	0.35005		Linear Regression	MOTOR AVG	0.00721657
Linear Regression	MOTOR AVG	0.227018		Linear Regression	MOTOR AVG	-0.000492024
Linear Regression	MOTOR AVG	0.34031		Linear Regression	MOTOR AVG	-0.000551201
Linear Regression	MOTOR AVG	0.313047		Linear Regression	MOTOR AVG	0.00342675
Linear Regression	MOTOR AVG	0.43192		Linear Regression	MOTOR AVG	0.0161926
Linear Regression	MOTOR AVG	0.392878		Linear Regression	MOTOR AVG	-0.00630649
Linear Regression	MOTOR AVG	0.409149		Linear Regression	MOTOR AVG	0.0133018
Linear Regression	MOTOR AVG	0.400201		Linear Regression	MOTOR AVG	0.0127796
Linear Regression	MOTOR AVG	0.271447		Linear Regression	MOTOR AVG	0.00203311
Linear Regression	MOTOR AVG	0.304398		Linear Regression	MOTOR AVG	0.00128014
Linear Regression	MOTOR AVG	0.226719		Linear Regression	MOTOR AVG	0.00312184
Linear Regression	MOTOR AVG	0.435188		Linear Regression	MOTOR AVG	0.0141558
Linear Regression	MOTOR AVG	0.398733		Linear Regression	MOTOR AVG	0.0113842
Linear Regression	MOTOR AVG	0.410668		Linear Regression	MOTOR AVG	0.0123176
Linear Regression	MOTOR AVG	0.331375		Linear Regression	MOTOR AVG	0.0075391
Linear Regression	MOTOR AVG	0.44956		Linear Regression	MOTOR AVG	0.00760051
Linear Regression	MOTOR AVG	0.200752		Linear Regression	MOTOR AVG	-0.00167513
Linear Regression	MOTOR AVG	0.452422		Linear Regression	MOTOR AVG	0.0194351
Linear Regression	MOTOR AVG	0.327698		Linear Regression	MOTOR AVG	-0.0122742
Linear Regression	MOTOR AVG	0.423952		Linear Regression	MOTOR AVG	0.00446318
Linear Regression	MOTOR AVG	0.323297		Linear Regression	MOTOR AVG	-0.00937142
Linear Regression	MOTOR AVG	0.359124		Linear Regression	MOTOR AVG	0.00849382
Linear Regression	MOTOR AVG	0.336418		Linear Regression	MOTOR AVG	0.00207236
Linear Regression	MOTOR AVG	0.437786		Linear Regression	MOTOR AVG	-0.00392734
Linear Regression	MOTOR AVG	0.211832		Linear Regression	MOTOR AVG	0.000630252
Linear Regression	MOTOR AVG	0.225406		Linear Regression	MOTOR AVG	-0.000164386
Linear Regression	MOTOR AVG	0.110019		Linear Regression	MOTOR AVG	0.000651989
Linear Regression	MOTOR AVG	0.287821		Linear Regression	MOTOR AVG	-0.00325492
Linear Regression	MOTOR AVG	0.409247		Linear Regression	MOTOR AVG	0.00732383
Linear Regression	MOTOR AVG	0.319157		Linear Regression	MOTOR AVG	0.00408947
Linear Regression	MOTOR AVG	0.396731		Linear Regression	MOTOR AVG	0.00716256
Linear Regression	MOTOR AVG	0.303979		Linear Regression	MOTOR AVG	0.00612218
Linear Regression	MOTOR AVG	0.404257		Linear Regression	MOTOR AVG	0.00840003
Linear Regression	MOTOR AVG	0.259659		Linear Regression	MOTOR AVG	0.00356833
Linear Regression	GAMBLING PUNISH-REWARD	0.0320059		Linear Regression	GAMBLING PUNISH-REWARD	-0.000193235
Linear Regression	GAMBLING PUNISH-REWARD	0.169191		Linear Regression	GAMBLING PUNISH-REWARD	-0.000842136
Linear Regression	GAMBLING PUNISH-REWARD	0.137733		Linear Regression	GAMBLING PUNISH-REWARD	0.00103823
Linear Regression	GAMBLING PUNISH-REWARD	-0.00750022		Linear Regression	GAMBLING PUNISH-REWARD	1.64396e-05
Linear Regression	GAMBLING PUNISH-REWARD	0.05962		Linear Regression	GAMBLING PUNISH-REWARD	0.00115951
Linear Regression	GAMBLING PUNISH-REWARD	0.183777		Linear Regression	GAMBLING PUNISH-REWARD	0.00158852
Linear Regression	GAMBLING PUNISH-REWARD	0.0319935		Linear Regression	GAMBLING PUNISH-REWARD	0.000252554
Linear Regression	GAMBLING PUNISH-REWARD	0.116429		Linear Regression	GAMBLING PUNISH-REWARD	-0.000136965
Linear Regression	GAMBLING PUNISH-REWARD	0.0471818		Linear Regression	GAMBLING PUNISH-REWARD	-0.000141385
Linear Regression	GAMBLING PUNISH-REWARD	0.183311		Linear Regression	GAMBLING PUNISH-REWARD	0.00221378
Linear Regression	GAMBLING PUNISH-REWARD	0.028006		Linear Regression	GAMBLING PUNISH-REWARD	-0.000154506
Linear Regression	GAMBLING PUNISH-REWARD	0.0514573		Linear Regression	GAMBLING PUNISH-REWARD	0.00022287
Linear Regression	GAMBLING PUNISH-REWARD	0.0922366		Linear Regression	GAMBLING PUNISH-REWARD	-0.00178829
Linear Regression	GAMBLING PUNISH-REWARD	0.053689		Linear Regression	GAMBLING PUNISH-REWARD	0.000542652
Linear Regression	GAMBLING PUNISH-REWARD	0.114219		Linear Regression	GAMBLING PUNISH-REWARD	-0.000906589
Linear Regression	GAMBLING PUNISH-REWARD	0.0713094		Linear Regression	GAMBLING PUNISH-REWARD	6.23944e-05
Linear Regression	GAMBLING PUNISH-REWARD	0.194516		Linear Regression	GAMBLING PUNISH-REWARD	0.000800303
Linear Regression	GAMBLING PUNISH-REWARD	0.133264		Linear Regression	GAMBLING PUNISH-REWARD	0.000436622
Linear Regression	GAMBLING PUNISH-REWARD	0.0568211		Linear Regression	GAMBLING PUNISH-REWARD	0.000290644
Linear Regression	GAMBLING PUNISH-REWARD	0.120534		Linear Regression	GAMBLING PUNISH-REWARD	0.000337864
Linear Regression	GAMBLING PUNISH-REWARD	0.0420636		Linear Regression	GAMBLING PUNISH-REWARD	-0.000145115
Linear Regression	GAMBLING PUNISH-REWARD	0.0940151		Linear Regression	GAMBLING PUNISH-REWARD	0.00155869
Linear Regression	GAMBLING PUNISH-REWARD	0.103318		Linear Regression	GAMBLING PUNISH-REWARD	0.000839667
Linear Regression	GAMBLING PUNISH-REWARD	0.164039		Linear Regression	GAMBLING PUNISH-REWARD	-0.00246546
Linear Regression	GAMBLING PUNISH-REWARD	0.0544434		Linear Regression	GAMBLING PUNISH-REWARD	2.91296e-05
Linear Regression	GAMBLING PUNISH-REWARD	0.104229		Linear Regression	GAMBLING PUNISH-REWARD	0.00014495
Linear Regression	GAMBLING PUNISH-REWARD	0.0498415		Linear Regression	GAMBLING PUNISH-REWARD	0.000231622
Linear Regression	GAMBLING PUNISH-REWARD	0.0568049		Linear Regression	GAMBLING PUNISH-REWARD	0.000309265
Linear Regression	GAMBLING PUNISH-REWARD	0.058167		Linear Regression	GAMBLING PUNISH-REWARD	0.000375116
Linear Regression	GAMBLING PUNISH-REWARD	0.0337922		Linear Regression	GAMBLING PUNISH-REWARD	-0.000509769
Linear Regression	GAMBLING PUNISH-REWARD	0.0472588		Linear Regression	GAMBLING PUNISH-REWARD	0.000101835
Linear Regression	GAMBLING PUNISH-REWARD	0.0436302		Linear Regression	GAMBLING PUNISH-REWARD	9.40636e-05
Linear Regression	GAMBLING PUNISH-REWARD	0.14036		Linear Regression	GAMBLING PUNISH-REWARD	0.000430629
Linear Regression	GAMBLING PUNISH-REWARD	0.0647994		Linear Regression	GAMBLING PUNISH-REWARD	0.00091495
Linear Regression	GAMBLING PUNISH-REWARD	0.0126733		Linear Regression	GAMBLING PUNISH-REWARD	-9.74292e-06
Linear Regression	GAMBLING PUNISH-REWARD	0.150305		Linear Regression	GAMBLING PUNISH-REWARD	0.000880036
Linear Regression	GAMBLING PUNISH-REWARD	0.188217		Linear Regression	GAMBLING PUNISH-REWARD	0.00147152
Linear Regression	GAMBLING PUNISH-REWARD	0.0468673		Linear Regression	GAMBLING PUNISH-REWARD	2.98377e-05
Linear Regression	GAMBLING PUNISH-REWARD	0.0540792		Linear Regression	GAMBLING PUNISH-REWARD	0.000519611
DeepTaskGen	LANGUAGE MATH-STORY	0.690444		DeepTaskGen	LANGUAGE MATH-STORY	0.0233706
DeepTaskGen	LANGUAGE MATH-STORY	0.650734		DeepTaskGen	LANGUAGE MATH-STORY	0.0282935
DeepTaskGen	LANGUAGE MATH-STORY	0.712994		DeepTaskGen	LANGUAGE MATH-STORY	0.0231104
DeepTaskGen	LANGUAGE MATH-STORY	0.660283		DeepTaskGen	LANGUAGE MATH-STORY	0.0301401
DeepTaskGen	LANGUAGE MATH-STORY	0.533289		DeepTaskGen	LANGUAGE MATH-STORY	0.0160171
DeepTaskGen	LANGUAGE MATH-STORY	0.749216		DeepTaskGen	LANGUAGE MATH-STORY	0.0351763
DeepTaskGen	LANGUAGE MATH-STORY	0.685256		DeepTaskGen	LANGUAGE MATH-STORY	0.02328
DeepTaskGen	LANGUAGE MATH-STORY	0.505867		DeepTaskGen	LANGUAGE MATH-STORY	0.014259
DeepTaskGen	LANGUAGE MATH-STORY	0.662471		DeepTaskGen	LANGUAGE MATH-STORY	0.0394083
DeepTaskGen	LANGUAGE MATH-STORY	0.667534		DeepTaskGen	LANGUAGE MATH-STORY	0.0315807
DeepTaskGen	LANGUAGE MATH-STORY	0.728203		DeepTaskGen	LANGUAGE MATH-STORY	0.0283627
DeepTaskGen	LANGUAGE MATH-STORY	0.55211		DeepTaskGen	LANGUAGE MATH-STORY	0.0170988
DeepTaskGen	LANGUAGE MATH-STORY	0.603855		DeepTaskGen	LANGUAGE MATH-STORY	0.0290811
DeepTaskGen	LANGUAGE MATH-STORY	0.555577		DeepTaskGen	LANGUAGE MATH-STORY	0.0232416
DeepTaskGen	LANGUAGE MATH-STORY	0.664053		DeepTaskGen	LANGUAGE MATH-STORY	0.0160697
DeepTaskGen	LANGUAGE MATH-STORY	0.530191		DeepTaskGen	LANGUAGE MATH-STORY	0.0153677
DeepTaskGen	LANGUAGE MATH-STORY	0.705826		DeepTaskGen	LANGUAGE MATH-STORY	0.0334273
DeepTaskGen	LANGUAGE MATH-STORY	0.496075		DeepTaskGen	LANGUAGE MATH-STORY	0.0177421
DeepTaskGen	LANGUAGE MATH-STORY	0.483389		DeepTaskGen	LANGUAGE MATH-STORY	0.0210172
DeepTaskGen	LANGUAGE MATH-STORY	0.719629		DeepTaskGen	LANGUAGE MATH-STORY	0.035467
DeepTaskGen	LANGUAGE MATH-STORY	0.702803		DeepTaskGen	LANGUAGE MATH-STORY	0.0369196
DeepTaskGen	LANGUAGE MATH-STORY	0.698008		DeepTaskGen	LANGUAGE MATH-STORY	0.0316844
DeepTaskGen	LANGUAGE MATH-STORY	0.661161		DeepTaskGen	LANGUAGE MATH-STORY	0.0246317
DeepTaskGen	LANGUAGE MATH-STORY	0.618565		DeepTaskGen	LANGUAGE MATH-STORY	0.0191179
DeepTaskGen	LANGUAGE MATH-STORY	0.663864		DeepTaskGen	LANGUAGE MATH-STORY	0.0288333
DeepTaskGen	LANGUAGE MATH-STORY	0.698665		DeepTaskGen	LANGUAGE MATH-STORY	0.0224754
DeepTaskGen	LANGUAGE MATH-STORY	0.653268		DeepTaskGen	LANGUAGE MATH-STORY	0.0369614
DeepTaskGen	LANGUAGE MATH-STORY	0.54293		DeepTaskGen	LANGUAGE MATH-STORY	0.0157957
DeepTaskGen	LANGUAGE MATH-STORY	0.705237		DeepTaskGen	LANGUAGE MATH-STORY	0.0253674
DeepTaskGen	LANGUAGE MATH-STORY	0.645127		DeepTaskGen	LANGUAGE MATH-STORY	0.0331278
DeepTaskGen	LANGUAGE MATH-STORY	0.535081		DeepTaskGen	LANGUAGE MATH-STORY	0.0193061
DeepTaskGen	LANGUAGE MATH-STORY	0.616371		DeepTaskGen	LANGUAGE MATH-STORY	0.0138152
DeepTaskGen	LANGUAGE MATH-STORY	0.658364		DeepTaskGen	LANGUAGE MATH-STORY	0.0251222
DeepTaskGen	LANGUAGE MATH-STORY	0.684336		DeepTaskGen	LANGUAGE MATH-STORY	0.0293232
DeepTaskGen	LANGUAGE MATH-STORY	0.493187		DeepTaskGen	LANGUAGE MATH-STORY	0.0105571
DeepTaskGen	LANGUAGE MATH-STORY	0.672405		DeepTaskGen	LANGUAGE MATH-STORY	0.0266293
DeepTaskGen	LANGUAGE MATH-STORY	0.62011		DeepTaskGen	LANGUAGE MATH-STORY	0.0154447
DeepTaskGen	LANGUAGE MATH-STORY	0.628511		DeepTaskGen	LANGUAGE MATH-STORY	0.0345985
DeepTaskGen	LANGUAGE MATH-STORY	0.669193		DeepTaskGen	LANGUAGE MATH-STORY	0.0340111
DeepTaskGen	RELATIONAL REL	0.770009		DeepTaskGen	RELATIONAL REL	0.0222476
DeepTaskGen	RELATIONAL REL	0.752125		DeepTaskGen	RELATIONAL REL	0.0256374
DeepTaskGen	RELATIONAL REL	0.780834		DeepTaskGen	RELATIONAL REL	0.0267083
DeepTaskGen	RELATIONAL REL	0.78699		DeepTaskGen	RELATIONAL REL	0.0278375
DeepTaskGen	RELATIONAL REL	0.783038		DeepTaskGen	RELATIONAL REL	0.0202087
DeepTaskGen	RELATIONAL REL	0.728375		DeepTaskGen	RELATIONAL REL	0.0322486
DeepTaskGen	RELATIONAL REL	0.722268		DeepTaskGen	RELATIONAL REL	0.0177023
DeepTaskGen	RELATIONAL REL	0.724718		DeepTaskGen	RELATIONAL REL	0.0215178
DeepTaskGen	RELATIONAL REL	0.781738		DeepTaskGen	RELATIONAL REL	0.0198284
DeepTaskGen	RELATIONAL REL	0.809019		DeepTaskGen	RELATIONAL REL	0.018828
DeepTaskGen	RELATIONAL REL	0.757634		DeepTaskGen	RELATIONAL REL	0.0307262
DeepTaskGen	RELATIONAL REL	0.788205		DeepTaskGen	RELATIONAL REL	0.0179686
DeepTaskGen	RELATIONAL REL	0.713481		DeepTaskGen	RELATIONAL REL	0.0266252
DeepTaskGen	RELATIONAL REL	0.622985		DeepTaskGen	RELATIONAL REL	0.0212635
DeepTaskGen	RELATIONAL REL	0.566431		DeepTaskGen	RELATIONAL REL	0.00556077
DeepTaskGen	RELATIONAL REL	0.574887		DeepTaskGen	RELATIONAL REL	0.0270601
DeepTaskGen	RELATIONAL REL	0.772653		DeepTaskGen	RELATIONAL REL	0.0214002
DeepTaskGen	RELATIONAL REL	0.743899		DeepTaskGen	RELATIONAL REL	0.0232239
DeepTaskGen	RELATIONAL REL	0.659478		DeepTaskGen	RELATIONAL REL	0.0161138
DeepTaskGen	RELATIONAL REL	0.706728		DeepTaskGen	RELATIONAL REL	0.0207521
DeepTaskGen	RELATIONAL REL	0.692263		DeepTaskGen	RELATIONAL REL	0.0151987
DeepTaskGen	RELATIONAL REL	0.714917		DeepTaskGen	RELATIONAL REL	0.016021
DeepTaskGen	RELATIONAL REL	0.701001		DeepTaskGen	RELATIONAL REL	0.015257
DeepTaskGen	RELATIONAL REL	0.710694		DeepTaskGen	RELATIONAL REL	0.0183698
DeepTaskGen	RELATIONAL REL	0.697695		DeepTaskGen	RELATIONAL REL	0.00907977
DeepTaskGen	RELATIONAL REL	0.740533		DeepTaskGen	RELATIONAL REL	0.0111888
DeepTaskGen	RELATIONAL REL	0.679319		DeepTaskGen	RELATIONAL REL	0.018399
DeepTaskGen	RELATIONAL REL	0.611107		DeepTaskGen	RELATIONAL REL	0.00814145
DeepTaskGen	RELATIONAL REL	0.781251		DeepTaskGen	RELATIONAL REL	0.0251789
DeepTaskGen	RELATIONAL REL	0.560256		DeepTaskGen	RELATIONAL REL	0.0115025
DeepTaskGen	RELATIONAL REL	0.60832		DeepTaskGen	RELATIONAL REL	0.0152045
DeepTaskGen	RELATIONAL REL	0.694089		DeepTaskGen	RELATIONAL REL	0.0250597
DeepTaskGen	RELATIONAL REL	0.742726		DeepTaskGen	RELATIONAL REL	0.0226045
DeepTaskGen	RELATIONAL REL	0.712581		DeepTaskGen	RELATIONAL REL	0.02227
DeepTaskGen	RELATIONAL REL	0.732081		DeepTaskGen	RELATIONAL REL	0.00800796
DeepTaskGen	RELATIONAL REL	0.735183		DeepTaskGen	RELATIONAL REL	0.0142214
DeepTaskGen	RELATIONAL REL	0.703278		DeepTaskGen	RELATIONAL REL	0.0204546
DeepTaskGen	RELATIONAL REL	0.764856		DeepTaskGen	RELATIONAL REL	0.0181995
DeepTaskGen	RELATIONAL REL	0.58206		DeepTaskGen	RELATIONAL REL	0.0141865
DeepTaskGen	SOCIAL TOM-RANDOM	0.338855		DeepTaskGen	SOCIAL TOM-RANDOM	0.00639345
DeepTaskGen	SOCIAL TOM-RANDOM	0.434893		DeepTaskGen	SOCIAL TOM-RANDOM	0.00780473
DeepTaskGen	SOCIAL TOM-RANDOM	0.44989		DeepTaskGen	SOCIAL TOM-RANDOM	0.00141896
DeepTaskGen	SOCIAL TOM-RANDOM	0.508364		DeepTaskGen	SOCIAL TOM-RANDOM	0.011225
DeepTaskGen	SOCIAL TOM-RANDOM	0.410722		DeepTaskGen	SOCIAL TOM-RANDOM	0.00938409
DeepTaskGen	SOCIAL TOM-RANDOM	0.492461		DeepTaskGen	SOCIAL TOM-RANDOM	0.0173395
DeepTaskGen	SOCIAL TOM-RANDOM	0.342397		DeepTaskGen	SOCIAL TOM-RANDOM	0.00854157
DeepTaskGen	SOCIAL TOM-RANDOM	0.401993		DeepTaskGen	SOCIAL TOM-RANDOM	0.00248862
DeepTaskGen	SOCIAL TOM-RANDOM	0.394463		DeepTaskGen	SOCIAL TOM-RANDOM	0.00142081
DeepTaskGen	SOCIAL TOM-RANDOM	0.468646		DeepTaskGen	SOCIAL TOM-RANDOM	0.0117094
DeepTaskGen	SOCIAL TOM-RANDOM	0.433796		DeepTaskGen	SOCIAL TOM-RANDOM	0.0101136
DeepTaskGen	SOCIAL TOM-RANDOM	0.359005		DeepTaskGen	SOCIAL TOM-RANDOM	-0.000837941
DeepTaskGen	SOCIAL TOM-RANDOM	0.385583		DeepTaskGen	SOCIAL TOM-RANDOM	0.0109526
DeepTaskGen	SOCIAL TOM-RANDOM	0.368256		DeepTaskGen	SOCIAL TOM-RANDOM	0.00526337
DeepTaskGen	SOCIAL TOM-RANDOM	0.334536		DeepTaskGen	SOCIAL TOM-RANDOM	0.00151162
DeepTaskGen	SOCIAL TOM-RANDOM	0.348069		DeepTaskGen	SOCIAL TOM-RANDOM	0.00354129
DeepTaskGen	SOCIAL TOM-RANDOM	0.473296		DeepTaskGen	SOCIAL TOM-RANDOM	0.00826496
DeepTaskGen	SOCIAL TOM-RANDOM	0.406646		DeepTaskGen	SOCIAL TOM-RANDOM	0.00205679
DeepTaskGen	SOCIAL TOM-RANDOM	0.437245		DeepTaskGen	SOCIAL TOM-RANDOM	0.0011114
DeepTaskGen	SOCIAL TOM-RANDOM	0.325925		DeepTaskGen	SOCIAL TOM-RANDOM	0.00478658
DeepTaskGen	SOCIAL TOM-RANDOM	0.358671		DeepTaskGen	SOCIAL TOM-RANDOM	0.0037697
DeepTaskGen	SOCIAL TOM-RANDOM	0.341847		DeepTaskGen	SOCIAL TOM-RANDOM	0.00296802
DeepTaskGen	SOCIAL TOM-RANDOM	0.502891		DeepTaskGen	SOCIAL TOM-RANDOM	0.00601958
DeepTaskGen	SOCIAL TOM-RANDOM	0.513104		DeepTaskGen	SOCIAL TOM-RANDOM	-0.00454513
DeepTaskGen	SOCIAL TOM-RANDOM	0.53783		DeepTaskGen	SOCIAL TOM-RANDOM	0.0219291
DeepTaskGen	SOCIAL TOM-RANDOM	0.413776		DeepTaskGen	SOCIAL TOM-RANDOM	0.00771415
DeepTaskGen	SOCIAL TOM-RANDOM	0.32399		DeepTaskGen	SOCIAL TOM-RANDOM	0.00730658
DeepTaskGen	SOCIAL TOM-RANDOM	0.421086		DeepTaskGen	SOCIAL TOM-RANDOM	0.00363603
DeepTaskGen	SOCIAL TOM-RANDOM	0.422558		DeepTaskGen	SOCIAL TOM-RANDOM	0.00429694
DeepTaskGen	SOCIAL TOM-RANDOM	0.334376		DeepTaskGen	SOCIAL TOM-RANDOM	0.0048337
DeepTaskGen	SOCIAL TOM-RANDOM	0.453998		DeepTaskGen	SOCIAL TOM-RANDOM	-0.00194479
DeepTaskGen	SOCIAL TOM-RANDOM	0.432175		DeepTaskGen	SOCIAL TOM-RANDOM	0.00560474
DeepTaskGen	SOCIAL TOM-RANDOM	0.430996		DeepTaskGen	SOCIAL TOM-RANDOM	0.00692384
DeepTaskGen	SOCIAL TOM-RANDOM	0.44121		DeepTaskGen	SOCIAL TOM-RANDOM	0.0105898
DeepTaskGen	SOCIAL TOM-RANDOM	0.298857		DeepTaskGen	SOCIAL TOM-RANDOM	0.00521385
DeepTaskGen	SOCIAL TOM-RANDOM	0.490548		DeepTaskGen	SOCIAL TOM-RANDOM	0.010856
DeepTaskGen	SOCIAL TOM-RANDOM	0.217178		DeepTaskGen	SOCIAL TOM-RANDOM	0.00229133
DeepTaskGen	SOCIAL TOM-RANDOM	0.521411		DeepTaskGen	SOCIAL TOM-RANDOM	0.0129556
DeepTaskGen	SOCIAL TOM-RANDOM	0.222026		DeepTaskGen	SOCIAL TOM-RANDOM	0.00091597
DeepTaskGen	EMOTION FACES-SHAPES	0.4496		DeepTaskGen	EMOTION FACES-SHAPES	0.00592446
DeepTaskGen	EMOTION FACES-SHAPES	0.521068		DeepTaskGen	EMOTION FACES-SHAPES	0.00192261
DeepTaskGen	EMOTION FACES-SHAPES	0.507302		DeepTaskGen	EMOTION FACES-SHAPES	0.0118041
DeepTaskGen	EMOTION FACES-SHAPES	0.522302		DeepTaskGen	EMOTION FACES-SHAPES	0.00517195
DeepTaskGen	EMOTION FACES-SHAPES	0.542433		DeepTaskGen	EMOTION FACES-SHAPES	0.0115926
DeepTaskGen	EMOTION FACES-SHAPES	0.593283		DeepTaskGen	EMOTION FACES-SHAPES	0.00616462
DeepTaskGen	EMOTION FACES-SHAPES	0.559206		DeepTaskGen	EMOTION FACES-SHAPES	0.0123167
DeepTaskGen	EMOTION FACES-SHAPES	0.462467		DeepTaskGen	EMOTION FACES-SHAPES	0.00343905
DeepTaskGen	EMOTION FACES-SHAPES	0.451566		DeepTaskGen	EMOTION FACES-SHAPES	0.000631911
DeepTaskGen	EMOTION FACES-SHAPES	0.572153		DeepTaskGen	EMOTION FACES-SHAPES	0.00767058
DeepTaskGen	EMOTION FACES-SHAPES	0.557521		DeepTaskGen	EMOTION FACES-SHAPES	0.00576021
DeepTaskGen	EMOTION FACES-SHAPES	0.459943		DeepTaskGen	EMOTION FACES-SHAPES	0.004841
DeepTaskGen	EMOTION FACES-SHAPES	0.585115		DeepTaskGen	EMOTION FACES-SHAPES	0.010417
DeepTaskGen	EMOTION FACES-SHAPES	0.437364		DeepTaskGen	EMOTION FACES-SHAPES	0.00830034
DeepTaskGen	EMOTION FACES-SHAPES	0.26546		DeepTaskGen	EMOTION FACES-SHAPES	0.00391056
DeepTaskGen	EMOTION FACES-SHAPES	0.329282		DeepTaskGen	EMOTION FACES-SHAPES	0.000629765
DeepTaskGen	EMOTION FACES-SHAPES	0.524528		DeepTaskGen	EMOTION FACES-SHAPES	0.00277712
DeepTaskGen	EMOTION FACES-SHAPES	0.458567		DeepTaskGen	EMOTION FACES-SHAPES	0.00706506
DeepTaskGen	EMOTION FACES-SHAPES	0.487646		DeepTaskGen	EMOTION FACES-SHAPES	0.00636581
DeepTaskGen	EMOTION FACES-SHAPES	0.508649		DeepTaskGen	EMOTION FACES-SHAPES	0.00954372
DeepTaskGen	EMOTION FACES-SHAPES	0.556188		DeepTaskGen	EMOTION FACES-SHAPES	0.00505882
DeepTaskGen	EMOTION FACES-SHAPES	0.534603		DeepTaskGen	EMOTION FACES-SHAPES	0.0123491
DeepTaskGen	EMOTION FACES-SHAPES	0.567606		DeepTaskGen	EMOTION FACES-SHAPES	0.0103902
DeepTaskGen	EMOTION FACES-SHAPES	0.551307		DeepTaskGen	EMOTION FACES-SHAPES	0.0132028
DeepTaskGen	EMOTION FACES-SHAPES	0.524516		DeepTaskGen	EMOTION FACES-SHAPES	0.00516011
DeepTaskGen	EMOTION FACES-SHAPES	0.563987		DeepTaskGen	EMOTION FACES-SHAPES	0.0128063
DeepTaskGen	EMOTION FACES-SHAPES	0.386659		DeepTaskGen	EMOTION FACES-SHAPES	0.00729319
DeepTaskGen	EMOTION FACES-SHAPES	0.588502		DeepTaskGen	EMOTION FACES-SHAPES	0.0105743
DeepTaskGen	EMOTION FACES-SHAPES	0.582485		DeepTaskGen	EMOTION FACES-SHAPES	-0.0017464
DeepTaskGen	EMOTION FACES-SHAPES	0.368102		DeepTaskGen	EMOTION FACES-SHAPES	0.00659145
DeepTaskGen	EMOTION FACES-SHAPES	0.542205		DeepTaskGen	EMOTION FACES-SHAPES	0.00753104
DeepTaskGen	EMOTION FACES-SHAPES	0.410606		DeepTaskGen	EMOTION FACES-SHAPES	0.00244236
DeepTaskGen	EMOTION FACES-SHAPES	0.574059		DeepTaskGen	EMOTION FACES-SHAPES	0.0170758
DeepTaskGen	EMOTION FACES-SHAPES	0.476271		DeepTaskGen	EMOTION FACES-SHAPES	0.00744328
DeepTaskGen	EMOTION FACES-SHAPES	0.478509		DeepTaskGen	EMOTION FACES-SHAPES	0.00176874
DeepTaskGen	EMOTION FACES-SHAPES	0.446005		DeepTaskGen	EMOTION FACES-SHAPES	0.00353137
DeepTaskGen	EMOTION FACES-SHAPES	0.515723		DeepTaskGen	EMOTION FACES-SHAPES	0.00795649
DeepTaskGen	EMOTION FACES-SHAPES	0.380114		DeepTaskGen	EMOTION FACES-SHAPES	-0.000543538
DeepTaskGen	EMOTION FACES-SHAPES	0.553256		DeepTaskGen	EMOTION FACES-SHAPES	0.0143109
DeepTaskGen	WM 2BK-0BK	0.588423		DeepTaskGen	WM 2BK-0BK	0.0226828
DeepTaskGen	WM 2BK-0BK	0.381835		DeepTaskGen	WM 2BK-0BK	0.00836757
DeepTaskGen	WM 2BK-0BK	0.623199		DeepTaskGen	WM 2BK-0BK	0.0194335
DeepTaskGen	WM 2BK-0BK	0.4933		DeepTaskGen	WM 2BK-0BK	0.0174693
DeepTaskGen	WM 2BK-0BK	0.533209		DeepTaskGen	WM 2BK-0BK	0.0185465
DeepTaskGen	WM 2BK-0BK	0.377642		DeepTaskGen	WM 2BK-0BK	0.0144464
DeepTaskGen	WM 2BK-0BK	0.244627		DeepTaskGen	WM 2BK-0BK	0.00194657
DeepTaskGen	WM 2BK-0BK	0.199903		DeepTaskGen	WM 2BK-0BK	0.00479005
DeepTaskGen	WM 2BK-0BK	0.58396		DeepTaskGen	WM 2BK-0BK	0.0246138
DeepTaskGen	WM 2BK-0BK	0.59143		DeepTaskGen	WM 2BK-0BK	0.0159738
DeepTaskGen	WM 2BK-0BK	0.512648		DeepTaskGen	WM 2BK-0BK	0.0112637
DeepTaskGen	WM 2BK-0BK	0.498133		DeepTaskGen	WM 2BK-0BK	0.0162492
DeepTaskGen	WM 2BK-0BK	0.462148		DeepTaskGen	WM 2BK-0BK	0.0107296
DeepTaskGen	WM 2BK-0BK	0.504185		DeepTaskGen	WM 2BK-0BK	0.0135546
DeepTaskGen	WM 2BK-0BK	0.34018		DeepTaskGen	WM 2BK-0BK	0.00390696
DeepTaskGen	WM 2BK-0BK	0.1419		DeepTaskGen	WM 2BK-0BK	0.00111313
DeepTaskGen	WM 2BK-0BK	0.579371		DeepTaskGen	WM 2BK-0BK	0.0152477
DeepTaskGen	WM 2BK-0BK	0.596904		DeepTaskGen	WM 2BK-0BK	0.0120731
DeepTaskGen	WM 2BK-0BK	0.431995		DeepTaskGen	WM 2BK-0BK	0.0275908
DeepTaskGen	WM 2BK-0BK	0.475239		DeepTaskGen	WM 2BK-0BK	0.0257908
DeepTaskGen	WM 2BK-0BK	0.276757		DeepTaskGen	WM 2BK-0BK	0.00746963
DeepTaskGen	WM 2BK-0BK	0.140259		DeepTaskGen	WM 2BK-0BK	-0.0016107
DeepTaskGen	WM 2BK-0BK	0.342941		DeepTaskGen	WM 2BK-0BK	0.0105329
DeepTaskGen	WM 2BK-0BK	0.557679		DeepTaskGen	WM 2BK-0BK	0.0184855
DeepTaskGen	WM 2BK-0BK	0.530146		DeepTaskGen	WM 2BK-0BK	0.0198334
DeepTaskGen	WM 2BK-0BK	0.390107		DeepTaskGen	WM 2BK-0BK	0.00373384
DeepTaskGen	WM 2BK-0BK	0.115156		DeepTaskGen	WM 2BK-0BK	0.0010488
DeepTaskGen	WM 2BK-0BK	0.394391		DeepTaskGen	WM 2BK-0BK	0.00240123
DeepTaskGen	WM 2BK-0BK	0.538155		DeepTaskGen	WM 2BK-0BK	0.0174163
DeepTaskGen	WM 2BK-0BK	0.227196		DeepTaskGen	WM 2BK-0BK	0.0064922
DeepTaskGen	WM 2BK-0BK	0.302513		DeepTaskGen	WM 2BK-0BK	0.00666792
DeepTaskGen	WM 2BK-0BK	0.110888		DeepTaskGen	WM 2BK-0BK	0.00105999
DeepTaskGen	WM 2BK-0BK	0.50434		DeepTaskGen	WM 2BK-0BK	0.0240145
DeepTaskGen	WM 2BK-0BK	0.115048		DeepTaskGen	WM 2BK-0BK	0.00158532
DeepTaskGen	WM 2BK-0BK	0.0656847		DeepTaskGen	WM 2BK-0BK	-0.00139047
DeepTaskGen	WM 2BK-0BK	0.61982		DeepTaskGen	WM 2BK-0BK	0.0253563
DeepTaskGen	WM 2BK-0BK	0.482814		DeepTaskGen	WM 2BK-0BK	0.0151301
DeepTaskGen	WM 2BK-0BK	0.478611		DeepTaskGen	WM 2BK-0BK	0.012033
DeepTaskGen	WM 2BK-0BK	0.3405		DeepTaskGen	WM 2BK-0BK	0.00671459
DeepTaskGen	MOTOR AVG	0.550548		DeepTaskGen	MOTOR AVG	0.0231189
DeepTaskGen	MOTOR AVG	0.459256		DeepTaskGen	MOTOR AVG	0.00718348
DeepTaskGen	MOTOR AVG	0.43003		DeepTaskGen	MOTOR AVG	0.0090699
DeepTaskGen	MOTOR AVG	0.480399		DeepTaskGen	MOTOR AVG	0.0137316
DeepTaskGen	MOTOR AVG	0.603532		DeepTaskGen	MOTOR AVG	0.0119625
DeepTaskGen	MOTOR AVG	0.534871		DeepTaskGen	MOTOR AVG	0.0114685
DeepTaskGen	MOTOR AVG	0.342761		DeepTaskGen	MOTOR AVG	0.0110197
DeepTaskGen	MOTOR AVG	0.495437		DeepTaskGen	MOTOR AVG	0.00324244
DeepTaskGen	MOTOR AVG	0.512455		DeepTaskGen	MOTOR AVG	0.0243298
DeepTaskGen	MOTOR AVG	0.560731		DeepTaskGen	MOTOR AVG	0.0127072
DeepTaskGen	MOTOR AVG	0.619646		DeepTaskGen	MOTOR AVG	0.0215478
DeepTaskGen	MOTOR AVG	0.519857		DeepTaskGen	MOTOR AVG	0.0106894
DeepTaskGen	MOTOR AVG	0.533562		DeepTaskGen	MOTOR AVG	0.00988017
DeepTaskGen	MOTOR AVG	0.43864		DeepTaskGen	MOTOR AVG	0.00546599
DeepTaskGen	MOTOR AVG	0.463159		DeepTaskGen	MOTOR AVG	0.00284712
DeepTaskGen	MOTOR AVG	0.36723		DeepTaskGen	MOTOR AVG	0.00908918
DeepTaskGen	MOTOR AVG	0.621604		DeepTaskGen	MOTOR AVG	0.0164989
DeepTaskGen	MOTOR AVG	0.555855		DeepTaskGen	MOTOR AVG	0.0161917
DeepTaskGen	MOTOR AVG	0.540652		DeepTaskGen	MOTOR AVG	0.00788004
DeepTaskGen	MOTOR AVG	0.477383		DeepTaskGen	MOTOR AVG	0.0128394
DeepTaskGen	MOTOR AVG	0.651058		DeepTaskGen	MOTOR AVG	0.0205665
DeepTaskGen	MOTOR AVG	0.337193		DeepTaskGen	MOTOR AVG	0.00306661
DeepTaskGen	MOTOR AVG	0.608268		DeepTaskGen	MOTOR AVG	0.0250355
DeepTaskGen	MOTOR AVG	0.554017		DeepTaskGen	MOTOR AVG	0.00879364
DeepTaskGen	MOTOR AVG	0.588371		DeepTaskGen	MOTOR AVG	0.00785485
DeepTaskGen	MOTOR AVG	0.516986		DeepTaskGen	MOTOR AVG	0.00336543
DeepTaskGen	MOTOR AVG	0.480307		DeepTaskGen	MOTOR AVG	0.00310502
DeepTaskGen	MOTOR AVG	0.528041		DeepTaskGen	MOTOR AVG	0.0151022
DeepTaskGen	MOTOR AVG	0.619476		DeepTaskGen	MOTOR AVG	0.000447371
DeepTaskGen	MOTOR AVG	0.295351		DeepTaskGen	MOTOR AVG	0.00110422
DeepTaskGen	MOTOR AVG	0.398876		DeepTaskGen	MOTOR AVG	0.00546403
DeepTaskGen	MOTOR AVG	0.19107		DeepTaskGen	MOTOR AVG	0.0020025
DeepTaskGen	MOTOR AVG	0.494855		DeepTaskGen	MOTOR AVG	0.0119925
DeepTaskGen	MOTOR AVG	0.58985		DeepTaskGen	MOTOR AVG	0.00571014
DeepTaskGen	MOTOR AVG	0.485699		DeepTaskGen	MOTOR AVG	0.000778131
DeepTaskGen	MOTOR AVG	0.554293		DeepTaskGen	MOTOR AVG	0.00610731
DeepTaskGen	MOTOR AVG	0.407744		DeepTaskGen	MOTOR AVG	0.0143645
DeepTaskGen	MOTOR AVG	0.555372		DeepTaskGen	MOTOR AVG	0.0150328
DeepTaskGen	MOTOR AVG	0.392581		DeepTaskGen	MOTOR AVG	0.00590069
DeepTaskGen	GAMBLING PUNISH-REWARD	0.0219382		DeepTaskGen	GAMBLING PUNISH-REWARD	-7.60578e-05
DeepTaskGen	GAMBLING PUNISH-REWARD	0.247405		DeepTaskGen	GAMBLING PUNISH-REWARD	0.0011746
DeepTaskGen	GAMBLING PUNISH-REWARD	0.15277		DeepTaskGen	GAMBLING PUNISH-REWARD	-0.000742756
DeepTaskGen	GAMBLING PUNISH-REWARD	-0.0140969		DeepTaskGen	GAMBLING PUNISH-REWARD	-1.37967e-05
DeepTaskGen	GAMBLING PUNISH-REWARD	0.0458378		DeepTaskGen	GAMBLING PUNISH-REWARD	0.000806651
DeepTaskGen	GAMBLING PUNISH-REWARD	0.20145		DeepTaskGen	GAMBLING PUNISH-REWARD	0.00323123
DeepTaskGen	GAMBLING PUNISH-REWARD	0.00445159		DeepTaskGen	GAMBLING PUNISH-REWARD	4.20411e-05
DeepTaskGen	GAMBLING PUNISH-REWARD	0.160922		DeepTaskGen	GAMBLING PUNISH-REWARD	-0.000256404
DeepTaskGen	GAMBLING PUNISH-REWARD	0.0480688		DeepTaskGen	GAMBLING PUNISH-REWARD	0.00036193
DeepTaskGen	GAMBLING PUNISH-REWARD	0.2171		DeepTaskGen	GAMBLING PUNISH-REWARD	0.000718871
DeepTaskGen	GAMBLING PUNISH-REWARD	0.0289534		DeepTaskGen	GAMBLING PUNISH-REWARD	-0.000302435
DeepTaskGen	GAMBLING PUNISH-REWARD	0.0598301		DeepTaskGen	GAMBLING PUNISH-REWARD	0.000327889
DeepTaskGen	GAMBLING PUNISH-REWARD	0.125348		DeepTaskGen	GAMBLING PUNISH-REWARD	-0.00135701
DeepTaskGen	GAMBLING PUNISH-REWARD	0.0750212		DeepTaskGen	GAMBLING PUNISH-REWARD	0.000913669
DeepTaskGen	GAMBLING PUNISH-REWARD	0.136505		DeepTaskGen	GAMBLING PUNISH-REWARD	0.00125838
DeepTaskGen	GAMBLING PUNISH-REWARD	0.0825068		DeepTaskGen	GAMBLING PUNISH-REWARD	-0.000118962
DeepTaskGen	GAMBLING PUNISH-REWARD	0.321318		DeepTaskGen	GAMBLING PUNISH-REWARD	0.00933984
DeepTaskGen	GAMBLING PUNISH-REWARD	0.17748		DeepTaskGen	GAMBLING PUNISH-REWARD	0.000446985
DeepTaskGen	GAMBLING PUNISH-REWARD	0.0604402		DeepTaskGen	GAMBLING PUNISH-REWARD	0.000110306
DeepTaskGen	GAMBLING PUNISH-REWARD	0.174152		DeepTaskGen	GAMBLING PUNISH-REWARD	0.00232847
DeepTaskGen	GAMBLING PUNISH-REWARD	0.0265688		DeepTaskGen	GAMBLING PUNISH-REWARD	-6.33581e-05
DeepTaskGen	GAMBLING PUNISH-REWARD	0.0898846		DeepTaskGen	GAMBLING PUNISH-REWARD	0.000477714
DeepTaskGen	GAMBLING PUNISH-REWARD	0.15152		DeepTaskGen	GAMBLING PUNISH-REWARD	0.000893573
DeepTaskGen	GAMBLING PUNISH-REWARD	0.231076		DeepTaskGen	GAMBLING PUNISH-REWARD	0.00136349
DeepTaskGen	GAMBLING PUNISH-REWARD	0.0147886		DeepTaskGen	GAMBLING PUNISH-REWARD	-0.00022023
DeepTaskGen	GAMBLING PUNISH-REWARD	0.121267		DeepTaskGen	GAMBLING PUNISH-REWARD	-0.000152623
DeepTaskGen	GAMBLING PUNISH-REWARD	0.0852601		DeepTaskGen	GAMBLING PUNISH-REWARD	0.000466407
DeepTaskGen	GAMBLING PUNISH-REWARD	0.0607698		DeepTaskGen	GAMBLING PUNISH-REWARD	0.000928408
DeepTaskGen	GAMBLING PUNISH-REWARD	0.057865		DeepTaskGen	GAMBLING PUNISH-REWARD	0.000493755
DeepTaskGen	GAMBLING PUNISH-REWARD	0.0654857		DeepTaskGen	GAMBLING PUNISH-REWARD	0.000761558
DeepTaskGen	GAMBLING PUNISH-REWARD	0.0718592		DeepTaskGen	GAMBLING PUNISH-REWARD	4.82134e-05
DeepTaskGen	GAMBLING PUNISH-REWARD	0.0548922		DeepTaskGen	GAMBLING PUNISH-REWARD	-3.21993e-05
DeepTaskGen	GAMBLING PUNISH-REWARD	0.210892		DeepTaskGen	GAMBLING PUNISH-REWARD	0.00269095
DeepTaskGen	GAMBLING PUNISH-REWARD	0.0623228		DeepTaskGen	GAMBLING PUNISH-REWARD	0.000809102
DeepTaskGen	GAMBLING PUNISH-REWARD	-0.00963406		DeepTaskGen	GAMBLING PUNISH-REWARD	-1.61123e-06
DeepTaskGen	GAMBLING PUNISH-REWARD	0.187		DeepTaskGen	GAMBLING PUNISH-REWARD	0.0017146
DeepTaskGen	GAMBLING PUNISH-REWARD	0.204744		DeepTaskGen	GAMBLING PUNISH-REWARD	-0.000878487
DeepTaskGen	GAMBLING PUNISH-REWARD	0.0844391		DeepTaskGen	GAMBLING PUNISH-REWARD	0.000537529
DeepTaskGen	GAMBLING PUNISH-REWARD	0.0540741		DeepTaskGen	GAMBLING PUNISH-REWARD	9.13361e-05

## Sheet: Fig2
Fig 2a – Reconstruction				Fig 2a – Diagonality Index				Fig 2b – Relative Reconstruction Change				Fig 2b – Relative Diagonality Index Change
Method	Contrast	Reconstruction Accuracy		Method	Contrast	Diagonality Index Normalized		Method	Contrast	Relative Change (%)		Method	Contrast	Relative Change (%)
average-surface	LANGUAGE MATH-STORY	0.718704		average-surface	LANGUAGE MATH-STORY	0		deeptaskgen	EMOTION FACES-SHAPES	53.2328		deeptaskgen	EMOTION FACES-SHAPES	181.734
average-surface	LANGUAGE MATH-STORY	0.651001		average-surface	LANGUAGE MATH-STORY	0		deeptaskgen	GAMBLING PUNISH-REWARD	22.9017		deeptaskgen	GAMBLING REWARD	194.134
average-surface	LANGUAGE MATH-STORY	0.730572		average-surface	LANGUAGE MATH-STORY	0		deeptaskgen	LANGUAGE MATH-STORY	33.3151		deeptaskgen	LANGUAGE MATH-STORY	90.328
average-surface	LANGUAGE MATH-STORY	0.65414		average-surface	LANGUAGE MATH-STORY	0		deeptaskgen	MOTOR AVG	47.8177		deeptaskgen	MOTOR AVG	148.33
average-surface	LANGUAGE MATH-STORY	0.541866		average-surface	LANGUAGE MATH-STORY	0		deeptaskgen	RELATIONAL REL	36.2431		deeptaskgen	RELATIONAL REL	188.861
average-surface	LANGUAGE MATH-STORY	0.758968		average-surface	LANGUAGE MATH-STORY	0		deeptaskgen	SOCIAL TOM-RANDOM	42.152		deeptaskgen	SOCIAL TOM-RANDOM	65.3147
average-surface	LANGUAGE MATH-STORY	0.703692		average-surface	LANGUAGE MATH-STORY	0		deeptaskgen	WM 2BK-0BK	38.4379		deeptaskgen	WM 2BK-0BK	92.7747
average-surface	LANGUAGE MATH-STORY	0.549836		average-surface	LANGUAGE MATH-STORY	0		brainsurfcnn	EMOTION FACES-SHAPES	11.7947		brainsurfcnn	EMOTION FACES-SHAPES	56.7816
average-surface	LANGUAGE MATH-STORY	0.647727		average-surface	LANGUAGE MATH-STORY	0		brainsurfcnn	GAMBLING PUNISH-REWARD	-2.58333		brainsurfcnn	GAMBLING REWARD	90.219
average-surface	LANGUAGE MATH-STORY	0.67239		average-surface	LANGUAGE MATH-STORY	0		brainsurfcnn	LANGUAGE MATH-STORY	5.03183		brainsurfcnn	LANGUAGE MATH-STORY	47.7963
average-surface	LANGUAGE MATH-STORY	0.740059		average-surface	LANGUAGE MATH-STORY	0		brainsurfcnn	MOTOR AVG	11.609		brainsurfcnn	MOTOR AVG	59.065
average-surface	LANGUAGE MATH-STORY	0.564148		average-surface	LANGUAGE MATH-STORY	0		brainsurfcnn	RELATIONAL REL	7.3175		brainsurfcnn	RELATIONAL REL	93.1128
average-surface	LANGUAGE MATH-STORY	0.627756		average-surface	LANGUAGE MATH-STORY	0		brainsurfcnn	SOCIAL TOM-RANDOM	2.28412		brainsurfcnn	SOCIAL TOM-RANDOM	6.34549
average-surface	LANGUAGE MATH-STORY	0.567993		average-surface	LANGUAGE MATH-STORY	0		brainsurfcnn	WM 2BK-0BK	8.54338		brainsurfcnn	WM 2BK-0BK	57.7634
average-surface	LANGUAGE MATH-STORY	0.687787		average-surface	LANGUAGE MATH-STORY	0
average-surface	LANGUAGE MATH-STORY	0.526674		average-surface	LANGUAGE MATH-STORY	0
average-surface	LANGUAGE MATH-STORY	0.71502		average-surface	LANGUAGE MATH-STORY	0
average-surface	LANGUAGE MATH-STORY	0.504892		average-surface	LANGUAGE MATH-STORY	0
average-surface	LANGUAGE MATH-STORY	0.483463		average-surface	LANGUAGE MATH-STORY	0
average-surface	LANGUAGE MATH-STORY	0.706741		average-surface	LANGUAGE MATH-STORY	0
average-surface	LANGUAGE MATH-STORY	0.700835		average-surface	LANGUAGE MATH-STORY	0
average-surface	LANGUAGE MATH-STORY	0.711411		average-surface	LANGUAGE MATH-STORY	0
average-surface	LANGUAGE MATH-STORY	0.683066		average-surface	LANGUAGE MATH-STORY	0
average-surface	LANGUAGE MATH-STORY	0.635925		average-surface	LANGUAGE MATH-STORY	0
average-surface	LANGUAGE MATH-STORY	0.65003		average-surface	LANGUAGE MATH-STORY	0
average-surface	LANGUAGE MATH-STORY	0.717771		average-surface	LANGUAGE MATH-STORY	0
average-surface	LANGUAGE MATH-STORY	0.648745		average-surface	LANGUAGE MATH-STORY	0
average-surface	LANGUAGE MATH-STORY	0.572678		average-surface	LANGUAGE MATH-STORY	0
average-surface	LANGUAGE MATH-STORY	0.712511		average-surface	LANGUAGE MATH-STORY	0
average-surface	LANGUAGE MATH-STORY	0.658818		average-surface	LANGUAGE MATH-STORY	0
average-surface	LANGUAGE MATH-STORY	0.55299		average-surface	LANGUAGE MATH-STORY	0
average-surface	LANGUAGE MATH-STORY	0.638133		average-surface	LANGUAGE MATH-STORY	0
average-surface	LANGUAGE MATH-STORY	0.668853		average-surface	LANGUAGE MATH-STORY	0
average-surface	LANGUAGE MATH-STORY	0.689339		average-surface	LANGUAGE MATH-STORY	0
average-surface	LANGUAGE MATH-STORY	0.51803		average-surface	LANGUAGE MATH-STORY	0
average-surface	LANGUAGE MATH-STORY	0.684514		average-surface	LANGUAGE MATH-STORY	0
average-surface	LANGUAGE MATH-STORY	0.633204		average-surface	LANGUAGE MATH-STORY	0
average-surface	LANGUAGE MATH-STORY	0.613275		average-surface	LANGUAGE MATH-STORY	0
average-surface	LANGUAGE MATH-STORY	0.683481		average-surface	LANGUAGE MATH-STORY	0
average-surface	RELATIONAL REL	0.78384		average-surface	RELATIONAL REL	0
average-surface	RELATIONAL REL	0.73463		average-surface	RELATIONAL REL	0
average-surface	RELATIONAL REL	0.775044		average-surface	RELATIONAL REL	0
average-surface	RELATIONAL REL	0.773563		average-surface	RELATIONAL REL	0
average-surface	RELATIONAL REL	0.789263		average-surface	RELATIONAL REL	0
average-surface	RELATIONAL REL	0.725125		average-surface	RELATIONAL REL	0
average-surface	RELATIONAL REL	0.740828		average-surface	RELATIONAL REL	0
average-surface	RELATIONAL REL	0.725442		average-surface	RELATIONAL REL	0
average-surface	RELATIONAL REL	0.7759		average-surface	RELATIONAL REL	0
average-surface	RELATIONAL REL	0.807557		average-surface	RELATIONAL REL	0
average-surface	RELATIONAL REL	0.743123		average-surface	RELATIONAL REL	0
average-surface	RELATIONAL REL	0.805708		average-surface	RELATIONAL REL	0
average-surface	RELATIONAL REL	0.705592		average-surface	RELATIONAL REL	0
average-surface	RELATIONAL REL	0.640588		average-surface	RELATIONAL REL	0
average-surface	RELATIONAL REL	0.597049		average-surface	RELATIONAL REL	0
average-surface	RELATIONAL REL	0.559375		average-surface	RELATIONAL REL	0
average-surface	RELATIONAL REL	0.787465		average-surface	RELATIONAL REL	0
average-surface	RELATIONAL REL	0.739185		average-surface	RELATIONAL REL	0
average-surface	RELATIONAL REL	0.680496		average-surface	RELATIONAL REL	0
average-surface	RELATIONAL REL	0.708246		average-surface	RELATIONAL REL	0
average-surface	RELATIONAL REL	0.694968		average-surface	RELATIONAL REL	0
average-surface	RELATIONAL REL	0.738966		average-surface	RELATIONAL REL	0
average-surface	RELATIONAL REL	0.689579		average-surface	RELATIONAL REL	0
average-surface	RELATIONAL REL	0.727801		average-surface	RELATIONAL REL	0
average-surface	RELATIONAL REL	0.703803		average-surface	RELATIONAL REL	0
average-surface	RELATIONAL REL	0.74733		average-surface	RELATIONAL REL	0
average-surface	RELATIONAL REL	0.696291		average-surface	RELATIONAL REL	0
average-surface	RELATIONAL REL	0.600165		average-surface	RELATIONAL REL	0
average-surface	RELATIONAL REL	0.766916		average-surface	RELATIONAL REL	0
average-surface	RELATIONAL REL	0.569687		average-surface	RELATIONAL REL	0
average-surface	RELATIONAL REL	0.615938		average-surface	RELATIONAL REL	0
average-surface	RELATIONAL REL	0.694498		average-surface	RELATIONAL REL	0
average-surface	RELATIONAL REL	0.735791		average-surface	RELATIONAL REL	0
average-surface	RELATIONAL REL	0.70624		average-surface	RELATIONAL REL	0
average-surface	RELATIONAL REL	0.744628		average-surface	RELATIONAL REL	0
average-surface	RELATIONAL REL	0.732717		average-surface	RELATIONAL REL	0
average-surface	RELATIONAL REL	0.703389		average-surface	RELATIONAL REL	0
average-surface	RELATIONAL REL	0.761503		average-surface	RELATIONAL REL	0
average-surface	RELATIONAL REL	0.620676		average-surface	RELATIONAL REL	0
average-surface	SOCIAL TOM-RANDOM	0.374135		average-surface	SOCIAL TOM-RANDOM	0
average-surface	SOCIAL TOM-RANDOM	0.4799		average-surface	SOCIAL TOM-RANDOM	0
average-surface	SOCIAL TOM-RANDOM	0.475417		average-surface	SOCIAL TOM-RANDOM	0
average-surface	SOCIAL TOM-RANDOM	0.529012		average-surface	SOCIAL TOM-RANDOM	0
average-surface	SOCIAL TOM-RANDOM	0.438765		average-surface	SOCIAL TOM-RANDOM	0
average-surface	SOCIAL TOM-RANDOM	0.479866		average-surface	SOCIAL TOM-RANDOM	0
average-surface	SOCIAL TOM-RANDOM	0.292512		average-surface	SOCIAL TOM-RANDOM	0
average-surface	SOCIAL TOM-RANDOM	0.422259		average-surface	SOCIAL TOM-RANDOM	0
average-surface	SOCIAL TOM-RANDOM	0.411743		average-surface	SOCIAL TOM-RANDOM	0
average-surface	SOCIAL TOM-RANDOM	0.483203		average-surface	SOCIAL TOM-RANDOM	0
average-surface	SOCIAL TOM-RANDOM	0.419684		average-surface	SOCIAL TOM-RANDOM	0
average-surface	SOCIAL TOM-RANDOM	0.369482		average-surface	SOCIAL TOM-RANDOM	0
average-surface	SOCIAL TOM-RANDOM	0.420289		average-surface	SOCIAL TOM-RANDOM	0
average-surface	SOCIAL TOM-RANDOM	0.390887		average-surface	SOCIAL TOM-RANDOM	0
average-surface	SOCIAL TOM-RANDOM	0.372883		average-surface	SOCIAL TOM-RANDOM	0
average-surface	SOCIAL TOM-RANDOM	0.353096		average-surface	SOCIAL TOM-RANDOM	0
average-surface	SOCIAL TOM-RANDOM	0.484239		average-surface	SOCIAL TOM-RANDOM	0
average-surface	SOCIAL TOM-RANDOM	0.449827		average-surface	SOCIAL TOM-RANDOM	0
average-surface	SOCIAL TOM-RANDOM	0.470139		average-surface	SOCIAL TOM-RANDOM	0
average-surface	SOCIAL TOM-RANDOM	0.3486		average-surface	SOCIAL TOM-RANDOM	0
average-surface	SOCIAL TOM-RANDOM	0.38524		average-surface	SOCIAL TOM-RANDOM	0
average-surface	SOCIAL TOM-RANDOM	0.367369		average-surface	SOCIAL TOM-RANDOM	0
average-surface	SOCIAL TOM-RANDOM	0.546485		average-surface	SOCIAL TOM-RANDOM	0
average-surface	SOCIAL TOM-RANDOM	0.559781		average-surface	SOCIAL TOM-RANDOM	0
average-surface	SOCIAL TOM-RANDOM	0.513533		average-surface	SOCIAL TOM-RANDOM	0
average-surface	SOCIAL TOM-RANDOM	0.423997		average-surface	SOCIAL TOM-RANDOM	0
average-surface	SOCIAL TOM-RANDOM	0.322137		average-surface	SOCIAL TOM-RANDOM	0
average-surface	SOCIAL TOM-RANDOM	0.444427		average-surface	SOCIAL TOM-RANDOM	0
average-surface	SOCIAL TOM-RANDOM	0.424624		average-surface	SOCIAL TOM-RANDOM	0
average-surface	SOCIAL TOM-RANDOM	0.368224		average-surface	SOCIAL TOM-RANDOM	0
average-surface	SOCIAL TOM-RANDOM	0.484091		average-surface	SOCIAL TOM-RANDOM	0
average-surface	SOCIAL TOM-RANDOM	0.462485		average-surface	SOCIAL TOM-RANDOM	0
average-surface	SOCIAL TOM-RANDOM	0.461941		average-surface	SOCIAL TOM-RANDOM	0
average-surface	SOCIAL TOM-RANDOM	0.454563		average-surface	SOCIAL TOM-RANDOM	0
average-surface	SOCIAL TOM-RANDOM	0.317829		average-surface	SOCIAL TOM-RANDOM	0
average-surface	SOCIAL TOM-RANDOM	0.521861		average-surface	SOCIAL TOM-RANDOM	0
average-surface	SOCIAL TOM-RANDOM	0.242364		average-surface	SOCIAL TOM-RANDOM	0
average-surface	SOCIAL TOM-RANDOM	0.53504		average-surface	SOCIAL TOM-RANDOM	0
average-surface	SOCIAL TOM-RANDOM	0.245055		average-surface	SOCIAL TOM-RANDOM	0
average-surface	EMOTION FACES-SHAPES	0.4077		average-surface	EMOTION FACES-SHAPES	0
average-surface	EMOTION FACES-SHAPES	0.532663		average-surface	EMOTION FACES-SHAPES	0
average-surface	EMOTION FACES-SHAPES	0.503205		average-surface	EMOTION FACES-SHAPES	0
average-surface	EMOTION FACES-SHAPES	0.511936		average-surface	EMOTION FACES-SHAPES	0
average-surface	EMOTION FACES-SHAPES	0.541597		average-surface	EMOTION FACES-SHAPES	0
average-surface	EMOTION FACES-SHAPES	0.564447		average-surface	EMOTION FACES-SHAPES	0
average-surface	EMOTION FACES-SHAPES	0.533188		average-surface	EMOTION FACES-SHAPES	0
average-surface	EMOTION FACES-SHAPES	0.443389		average-surface	EMOTION FACES-SHAPES	0
average-surface	EMOTION FACES-SHAPES	0.412239		average-surface	EMOTION FACES-SHAPES	0
average-surface	EMOTION FACES-SHAPES	0.571852		average-surface	EMOTION FACES-SHAPES	0
average-surface	EMOTION FACES-SHAPES	0.518376		average-surface	EMOTION FACES-SHAPES	0
average-surface	EMOTION FACES-SHAPES	0.416781		average-surface	EMOTION FACES-SHAPES	0
average-surface	EMOTION FACES-SHAPES	0.534846		average-surface	EMOTION FACES-SHAPES	0
average-surface	EMOTION FACES-SHAPES	0.41285		average-surface	EMOTION FACES-SHAPES	0
average-surface	EMOTION FACES-SHAPES	0.245403		average-surface	EMOTION FACES-SHAPES	0
average-surface	EMOTION FACES-SHAPES	0.319247		average-surface	EMOTION FACES-SHAPES	0
average-surface	EMOTION FACES-SHAPES	0.53159		average-surface	EMOTION FACES-SHAPES	0
average-surface	EMOTION FACES-SHAPES	0.442187		average-surface	EMOTION FACES-SHAPES	0
average-surface	EMOTION FACES-SHAPES	0.484068		average-surface	EMOTION FACES-SHAPES	0
average-surface	EMOTION FACES-SHAPES	0.475506		average-surface	EMOTION FACES-SHAPES	0
average-surface	EMOTION FACES-SHAPES	0.5409		average-surface	EMOTION FACES-SHAPES	0
average-surface	EMOTION FACES-SHAPES	0.516244		average-surface	EMOTION FACES-SHAPES	0
average-surface	EMOTION FACES-SHAPES	0.566647		average-surface	EMOTION FACES-SHAPES	0
average-surface	EMOTION FACES-SHAPES	0.522037		average-surface	EMOTION FACES-SHAPES	0
average-surface	EMOTION FACES-SHAPES	0.52297		average-surface	EMOTION FACES-SHAPES	0
average-surface	EMOTION FACES-SHAPES	0.538549		average-surface	EMOTION FACES-SHAPES	0
average-surface	EMOTION FACES-SHAPES	0.382168		average-surface	EMOTION FACES-SHAPES	0
average-surface	EMOTION FACES-SHAPES	0.574453		average-surface	EMOTION FACES-SHAPES	0
average-surface	EMOTION FACES-SHAPES	0.540219		average-surface	EMOTION FACES-SHAPES	0
average-surface	EMOTION FACES-SHAPES	0.35888		average-surface	EMOTION FACES-SHAPES	0
average-surface	EMOTION FACES-SHAPES	0.531625		average-surface	EMOTION FACES-SHAPES	0
average-surface	EMOTION FACES-SHAPES	0.388375		average-surface	EMOTION FACES-SHAPES	0
average-surface	EMOTION FACES-SHAPES	0.51459		average-surface	EMOTION FACES-SHAPES	0
average-surface	EMOTION FACES-SHAPES	0.481901		average-surface	EMOTION FACES-SHAPES	0
average-surface	EMOTION FACES-SHAPES	0.440008		average-surface	EMOTION FACES-SHAPES	0
average-surface	EMOTION FACES-SHAPES	0.416857		average-surface	EMOTION FACES-SHAPES	0
average-surface	EMOTION FACES-SHAPES	0.48728		average-surface	EMOTION FACES-SHAPES	0
average-surface	EMOTION FACES-SHAPES	0.387905		average-surface	EMOTION FACES-SHAPES	0
average-surface	EMOTION FACES-SHAPES	0.529044		average-surface	EMOTION FACES-SHAPES	0
average-surface	WM 2BK-0BK	0.614732		average-surface	WM 2BK-0BK	0
average-surface	WM 2BK-0BK	0.431654		average-surface	WM 2BK-0BK	0
average-surface	WM 2BK-0BK	0.647109		average-surface	WM 2BK-0BK	0
average-surface	WM 2BK-0BK	0.531813		average-surface	WM 2BK-0BK	0
average-surface	WM 2BK-0BK	0.539528		average-surface	WM 2BK-0BK	0
average-surface	WM 2BK-0BK	0.390986		average-surface	WM 2BK-0BK	0
average-surface	WM 2BK-0BK	0.251694		average-surface	WM 2BK-0BK	0
average-surface	WM 2BK-0BK	0.188653		average-surface	WM 2BK-0BK	0
average-surface	WM 2BK-0BK	0.573349		average-surface	WM 2BK-0BK	0
average-surface	WM 2BK-0BK	0.629878		average-surface	WM 2BK-0BK	0
average-surface	WM 2BK-0BK	0.526683		average-surface	WM 2BK-0BK	0
average-surface	WM 2BK-0BK	0.510035		average-surface	WM 2BK-0BK	0
average-surface	WM 2BK-0BK	0.475232		average-surface	WM 2BK-0BK	0
average-surface	WM 2BK-0BK	0.530934		average-surface	WM 2BK-0BK	0
average-surface	WM 2BK-0BK	0.357742		average-surface	WM 2BK-0BK	0
average-surface	WM 2BK-0BK	0.145464		average-surface	WM 2BK-0BK	0
average-surface	WM 2BK-0BK	0.600895		average-surface	WM 2BK-0BK	0
average-surface	WM 2BK-0BK	0.616586		average-surface	WM 2BK-0BK	0
average-surface	WM 2BK-0BK	0.375487		average-surface	WM 2BK-0BK	0
average-surface	WM 2BK-0BK	0.461619		average-surface	WM 2BK-0BK	0
average-surface	WM 2BK-0BK	0.271655		average-surface	WM 2BK-0BK	0
average-surface	WM 2BK-0BK	0.159909		average-surface	WM 2BK-0BK	0
average-surface	WM 2BK-0BK	0.356144		average-surface	WM 2BK-0BK	0
average-surface	WM 2BK-0BK	0.572752		average-surface	WM 2BK-0BK	0
average-surface	WM 2BK-0BK	0.504294		average-surface	WM 2BK-0BK	0
average-surface	WM 2BK-0BK	0.424295		average-surface	WM 2BK-0BK	0
average-surface	WM 2BK-0BK	0.119072		average-surface	WM 2BK-0BK	0
average-surface	WM 2BK-0BK	0.425053		average-surface	WM 2BK-0BK	0
average-surface	WM 2BK-0BK	0.539954		average-surface	WM 2BK-0BK	0
average-surface	WM 2BK-0BK	0.23008		average-surface	WM 2BK-0BK	0
average-surface	WM 2BK-0BK	0.326434		average-surface	WM 2BK-0BK	0
average-surface	WM 2BK-0BK	0.132849		average-surface	WM 2BK-0BK	0
average-surface	WM 2BK-0BK	0.494104		average-surface	WM 2BK-0BK	0
average-surface	WM 2BK-0BK	0.10928		average-surface	WM 2BK-0BK	0
average-surface	WM 2BK-0BK	0.0851601		average-surface	WM 2BK-0BK	0
average-surface	WM 2BK-0BK	0.633021		average-surface	WM 2BK-0BK	0
average-surface	WM 2BK-0BK	0.50749		average-surface	WM 2BK-0BK	0
average-surface	WM 2BK-0BK	0.489095		average-surface	WM 2BK-0BK	0
average-surface	WM 2BK-0BK	0.355555		average-surface	WM 2BK-0BK	0
average-surface	MOTOR AVG	0.561161		average-surface	MOTOR AVG	0
average-surface	MOTOR AVG	0.488747		average-surface	MOTOR AVG	0
average-surface	MOTOR AVG	0.453327		average-surface	MOTOR AVG	0
average-surface	MOTOR AVG	0.439311		average-surface	MOTOR AVG	0
average-surface	MOTOR AVG	0.621794		average-surface	MOTOR AVG	0
average-surface	MOTOR AVG	0.556207		average-surface	MOTOR AVG	0
average-surface	MOTOR AVG	0.35623		average-surface	MOTOR AVG	0
average-surface	MOTOR AVG	0.544079		average-surface	MOTOR AVG	0
average-surface	MOTOR AVG	0.443839		average-surface	MOTOR AVG	0
average-surface	MOTOR AVG	0.585866		average-surface	MOTOR AVG	0
average-surface	MOTOR AVG	0.585318		average-surface	MOTOR AVG	0
average-surface	MOTOR AVG	0.511353		average-surface	MOTOR AVG	0
average-surface	MOTOR AVG	0.522908		average-surface	MOTOR AVG	0
average-surface	MOTOR AVG	0.46554		average-surface	MOTOR AVG	0
average-surface	MOTOR AVG	0.493009		average-surface	MOTOR AVG	0
average-surface	MOTOR AVG	0.364422		average-surface	MOTOR AVG	0
average-surface	MOTOR AVG	0.619375		average-surface	MOTOR AVG	0
average-surface	MOTOR AVG	0.546846		average-surface	MOTOR AVG	0
average-surface	MOTOR AVG	0.535283		average-surface	MOTOR AVG	0
average-surface	MOTOR AVG	0.479116		average-surface	MOTOR AVG	0
average-surface	MOTOR AVG	0.64167		average-surface	MOTOR AVG	0
average-surface	MOTOR AVG	0.365628		average-surface	MOTOR AVG	0
average-surface	MOTOR AVG	0.581654		average-surface	MOTOR AVG	0
average-surface	MOTOR AVG	0.558863		average-surface	MOTOR AVG	0
average-surface	MOTOR AVG	0.60313		average-surface	MOTOR AVG	0
average-surface	MOTOR AVG	0.535011		average-surface	MOTOR AVG	0
average-surface	MOTOR AVG	0.481385		average-surface	MOTOR AVG	0
average-surface	MOTOR AVG	0.515913		average-surface	MOTOR AVG	0
average-surface	MOTOR AVG	0.638147		average-surface	MOTOR AVG	0
average-surface	MOTOR AVG	0.297219		average-surface	MOTOR AVG	0
average-surface	MOTOR AVG	0.431171		average-surface	MOTOR AVG	0
average-surface	MOTOR AVG	0.180742		average-surface	MOTOR AVG	0
average-surface	MOTOR AVG	0.463862		average-surface	MOTOR AVG	0
average-surface	MOTOR AVG	0.577064		average-surface	MOTOR AVG	0
average-surface	MOTOR AVG	0.51091		average-surface	MOTOR AVG	0
average-surface	MOTOR AVG	0.579763		average-surface	MOTOR AVG	0
average-surface	MOTOR AVG	0.440161		average-surface	MOTOR AVG	0
average-surface	MOTOR AVG	0.559595		average-surface	MOTOR AVG	0
average-surface	MOTOR AVG	0.410189		average-surface	MOTOR AVG	0
average-surface	GAMBLING PUNISH-REWARD	0.0751791		average-surface	GAMBLING REWARD	0
average-surface	GAMBLING PUNISH-REWARD	0.22887		average-surface	GAMBLING REWARD	0
average-surface	GAMBLING PUNISH-REWARD	0.18162		average-surface	GAMBLING REWARD	0
average-surface	GAMBLING PUNISH-REWARD	0.0377307		average-surface	GAMBLING REWARD	0
average-surface	GAMBLING PUNISH-REWARD	0.0593815		average-surface	GAMBLING REWARD	0
average-surface	GAMBLING PUNISH-REWARD	0.216418		average-surface	GAMBLING REWARD	0
average-surface	GAMBLING PUNISH-REWARD	0.0233589		average-surface	GAMBLING REWARD	0
average-surface	GAMBLING PUNISH-REWARD	0.158793		average-surface	GAMBLING REWARD	0
average-surface	GAMBLING PUNISH-REWARD	0.101168		average-surface	GAMBLING REWARD	0
average-surface	GAMBLING PUNISH-REWARD	0.212345		average-surface	GAMBLING REWARD	0
average-surface	GAMBLING PUNISH-REWARD	0.0629561		average-surface	GAMBLING REWARD	0
average-surface	GAMBLING PUNISH-REWARD	0.0680949		average-surface	GAMBLING REWARD	0
average-surface	GAMBLING PUNISH-REWARD	0.132134		average-surface	GAMBLING REWARD	0
average-surface	GAMBLING PUNISH-REWARD	0.117064		average-surface	GAMBLING REWARD	0
average-surface	GAMBLING PUNISH-REWARD	0.13096		average-surface	GAMBLING REWARD	0
average-surface	GAMBLING PUNISH-REWARD	0.1064		average-surface	GAMBLING REWARD	0
average-surface	GAMBLING PUNISH-REWARD	0.309932		average-surface	GAMBLING REWARD	0
average-surface	GAMBLING PUNISH-REWARD	0.170351		average-surface	GAMBLING REWARD	0
average-surface	GAMBLING PUNISH-REWARD	0.0985935		average-surface	GAMBLING REWARD	0
average-surface	GAMBLING PUNISH-REWARD	0.143503		average-surface	GAMBLING REWARD	0
average-surface	GAMBLING PUNISH-REWARD	0.0490817		average-surface	GAMBLING REWARD	0
average-surface	GAMBLING PUNISH-REWARD	0.144581		average-surface	GAMBLING REWARD	0
average-surface	GAMBLING PUNISH-REWARD	0.160008		average-surface	GAMBLING REWARD	0
average-surface	GAMBLING PUNISH-REWARD	0.23077		average-surface	GAMBLING REWARD	0
average-surface	GAMBLING PUNISH-REWARD	0.0871468		average-surface	GAMBLING REWARD	0
average-surface	GAMBLING PUNISH-REWARD	0.16245		average-surface	GAMBLING REWARD	0
average-surface	GAMBLING PUNISH-REWARD	0.09361		average-surface	GAMBLING REWARD	0
average-surface	GAMBLING PUNISH-REWARD	0.086844		average-surface	GAMBLING REWARD	0
average-surface	GAMBLING PUNISH-REWARD	0.0901755		average-surface	GAMBLING REWARD	0
average-surface	GAMBLING PUNISH-REWARD	0.107416		average-surface	GAMBLING REWARD	0
average-surface	GAMBLING PUNISH-REWARD	0.105366		average-surface	GAMBLING REWARD	0
average-surface	GAMBLING PUNISH-REWARD	0.063847		average-surface	GAMBLING REWARD	0
average-surface	GAMBLING PUNISH-REWARD	0.215232		average-surface	GAMBLING REWARD	0
average-surface	GAMBLING PUNISH-REWARD	0.0603697		average-surface	GAMBLING REWARD	0
average-surface	GAMBLING PUNISH-REWARD	0.0249711		average-surface	GAMBLING REWARD	0
average-surface	GAMBLING PUNISH-REWARD	0.177842		average-surface	GAMBLING REWARD	0
average-surface	GAMBLING PUNISH-REWARD	0.223105		average-surface	GAMBLING REWARD	0
average-surface	GAMBLING PUNISH-REWARD	0.0716792		average-surface	GAMBLING REWARD	0
average-surface	GAMBLING PUNISH-REWARD	0.0895591		average-surface	GAMBLING REWARD	0
average-volume	LANGUAGE MATH-STORY	0.702584		average-volume	LANGUAGE MATH-STORY	0
average-volume	LANGUAGE MATH-STORY	0.649352		average-volume	LANGUAGE MATH-STORY	0
average-volume	LANGUAGE MATH-STORY	0.729468		average-volume	LANGUAGE MATH-STORY	0
average-volume	LANGUAGE MATH-STORY	0.66186		average-volume	LANGUAGE MATH-STORY	0
average-volume	LANGUAGE MATH-STORY	0.53877		average-volume	LANGUAGE MATH-STORY	0
average-volume	LANGUAGE MATH-STORY	0.755991		average-volume	LANGUAGE MATH-STORY	0
average-volume	LANGUAGE MATH-STORY	0.69384		average-volume	LANGUAGE MATH-STORY	0
average-volume	LANGUAGE MATH-STORY	0.510077		average-volume	LANGUAGE MATH-STORY	0
average-volume	LANGUAGE MATH-STORY	0.647403		average-volume	LANGUAGE MATH-STORY	0
average-volume	LANGUAGE MATH-STORY	0.659854		average-volume	LANGUAGE MATH-STORY	0
average-volume	LANGUAGE MATH-STORY	0.737053		average-volume	LANGUAGE MATH-STORY	0
average-volume	LANGUAGE MATH-STORY	0.550188		average-volume	LANGUAGE MATH-STORY	0
average-volume	LANGUAGE MATH-STORY	0.600998		average-volume	LANGUAGE MATH-STORY	0
average-volume	LANGUAGE MATH-STORY	0.550015		average-volume	LANGUAGE MATH-STORY	0
average-volume	LANGUAGE MATH-STORY	0.674569		average-volume	LANGUAGE MATH-STORY	0
average-volume	LANGUAGE MATH-STORY	0.533926		average-volume	LANGUAGE MATH-STORY	0
average-volume	LANGUAGE MATH-STORY	0.702667		average-volume	LANGUAGE MATH-STORY	0
average-volume	LANGUAGE MATH-STORY	0.49326		average-volume	LANGUAGE MATH-STORY	0
average-volume	LANGUAGE MATH-STORY	0.474687		average-volume	LANGUAGE MATH-STORY	0
average-volume	LANGUAGE MATH-STORY	0.719297		average-volume	LANGUAGE MATH-STORY	0
average-volume	LANGUAGE MATH-STORY	0.697495		average-volume	LANGUAGE MATH-STORY	0
average-volume	LANGUAGE MATH-STORY	0.696153		average-volume	LANGUAGE MATH-STORY	0
average-volume	LANGUAGE MATH-STORY	0.664785		average-volume	LANGUAGE MATH-STORY	0
average-volume	LANGUAGE MATH-STORY	0.621865		average-volume	LANGUAGE MATH-STORY	0
average-volume	LANGUAGE MATH-STORY	0.657453		average-volume	LANGUAGE MATH-STORY	0
average-volume	LANGUAGE MATH-STORY	0.707287		average-volume	LANGUAGE MATH-STORY	0
average-volume	LANGUAGE MATH-STORY	0.640682		average-volume	LANGUAGE MATH-STORY	0
average-volume	LANGUAGE MATH-STORY	0.548558		average-volume	LANGUAGE MATH-STORY	0
average-volume	LANGUAGE MATH-STORY	0.712193		average-volume	LANGUAGE MATH-STORY	0
average-volume	LANGUAGE MATH-STORY	0.629882		average-volume	LANGUAGE MATH-STORY	0
average-volume	LANGUAGE MATH-STORY	0.543068		average-volume	LANGUAGE MATH-STORY	0
average-volume	LANGUAGE MATH-STORY	0.642098		average-volume	LANGUAGE MATH-STORY	0
average-volume	LANGUAGE MATH-STORY	0.671814		average-volume	LANGUAGE MATH-STORY	0
average-volume	LANGUAGE MATH-STORY	0.684073		average-volume	LANGUAGE MATH-STORY	0
average-volume	LANGUAGE MATH-STORY	0.507991		average-volume	LANGUAGE MATH-STORY	0
average-volume	LANGUAGE MATH-STORY	0.682571		average-volume	LANGUAGE MATH-STORY	0
average-volume	LANGUAGE MATH-STORY	0.635197		average-volume	LANGUAGE MATH-STORY	0
average-volume	LANGUAGE MATH-STORY	0.611529		average-volume	LANGUAGE MATH-STORY	0
average-volume	LANGUAGE MATH-STORY	0.664993		average-volume	LANGUAGE MATH-STORY	0
average-volume	RELATIONAL REL	0.772702		average-volume	RELATIONAL REL	0
average-volume	RELATIONAL REL	0.752088		average-volume	RELATIONAL REL	0
average-volume	RELATIONAL REL	0.776501		average-volume	RELATIONAL REL	0
average-volume	RELATIONAL REL	0.782288		average-volume	RELATIONAL REL	0
average-volume	RELATIONAL REL	0.788633		average-volume	RELATIONAL REL	0
average-volume	RELATIONAL REL	0.721031		average-volume	RELATIONAL REL	0
average-volume	RELATIONAL REL	0.727334		average-volume	RELATIONAL REL	0
average-volume	RELATIONAL REL	0.725796		average-volume	RELATIONAL REL	0
average-volume	RELATIONAL REL	0.781524		average-volume	RELATIONAL REL	0
average-volume	RELATIONAL REL	0.81137		average-volume	RELATIONAL REL	0
average-volume	RELATIONAL REL	0.745228		average-volume	RELATIONAL REL	0
average-volume	RELATIONAL REL	0.798256		average-volume	RELATIONAL REL	0
average-volume	RELATIONAL REL	0.70752		average-volume	RELATIONAL REL	0
average-volume	RELATIONAL REL	0.614574		average-volume	RELATIONAL REL	0
average-volume	RELATIONAL REL	0.583002		average-volume	RELATIONAL REL	0
average-volume	RELATIONAL REL	0.558952		average-volume	RELATIONAL REL	0
average-volume	RELATIONAL REL	0.78008		average-volume	RELATIONAL REL	0
average-volume	RELATIONAL REL	0.73351		average-volume	RELATIONAL REL	0
average-volume	RELATIONAL REL	0.671344		average-volume	RELATIONAL REL	0
average-volume	RELATIONAL REL	0.710916		average-volume	RELATIONAL REL	0
average-volume	RELATIONAL REL	0.700191		average-volume	RELATIONAL REL	0
average-volume	RELATIONAL REL	0.726254		average-volume	RELATIONAL REL	0
average-volume	RELATIONAL REL	0.697969		average-volume	RELATIONAL REL	0
average-volume	RELATIONAL REL	0.714615		average-volume	RELATIONAL REL	0
average-volume	RELATIONAL REL	0.71145		average-volume	RELATIONAL REL	0
average-volume	RELATIONAL REL	0.752291		average-volume	RELATIONAL REL	0
average-volume	RELATIONAL REL	0.687147		average-volume	RELATIONAL REL	0
average-volume	RELATIONAL REL	0.623196		average-volume	RELATIONAL REL	0
average-volume	RELATIONAL REL	0.776842		average-volume	RELATIONAL REL	0
average-volume	RELATIONAL REL	0.560169		average-volume	RELATIONAL REL	0
average-volume	RELATIONAL REL	0.611731		average-volume	RELATIONAL REL	0
average-volume	RELATIONAL REL	0.68705		average-volume	RELATIONAL REL	0
average-volume	RELATIONAL REL	0.745353		average-volume	RELATIONAL REL	0
average-volume	RELATIONAL REL	0.712546		average-volume	RELATIONAL REL	0
average-volume	RELATIONAL REL	0.750092		average-volume	RELATIONAL REL	0
average-volume	RELATIONAL REL	0.73884		average-volume	RELATIONAL REL	0
average-volume	RELATIONAL REL	0.70047		average-volume	RELATIONAL REL	0
average-volume	RELATIONAL REL	0.771151		average-volume	RELATIONAL REL	0
average-volume	RELATIONAL REL	0.586788		average-volume	RELATIONAL REL	0
average-volume	SOCIAL TOM-RANDOM	0.364667		average-volume	SOCIAL TOM-RANDOM	0
average-volume	SOCIAL TOM-RANDOM	0.461334		average-volume	SOCIAL TOM-RANDOM	0
average-volume	SOCIAL TOM-RANDOM	0.48406		average-volume	SOCIAL TOM-RANDOM	0
average-volume	SOCIAL TOM-RANDOM	0.53434		average-volume	SOCIAL TOM-RANDOM	0
average-volume	SOCIAL TOM-RANDOM	0.427707		average-volume	SOCIAL TOM-RANDOM	0
average-volume	SOCIAL TOM-RANDOM	0.492287		average-volume	SOCIAL TOM-RANDOM	0
average-volume	SOCIAL TOM-RANDOM	0.321431		average-volume	SOCIAL TOM-RANDOM	0
average-volume	SOCIAL TOM-RANDOM	0.419198		average-volume	SOCIAL TOM-RANDOM	0
average-volume	SOCIAL TOM-RANDOM	0.420403		average-volume	SOCIAL TOM-RANDOM	0
average-volume	SOCIAL TOM-RANDOM	0.478953		average-volume	SOCIAL TOM-RANDOM	0
average-volume	SOCIAL TOM-RANDOM	0.44148		average-volume	SOCIAL TOM-RANDOM	0
average-volume	SOCIAL TOM-RANDOM	0.394943		average-volume	SOCIAL TOM-RANDOM	0
average-volume	SOCIAL TOM-RANDOM	0.401457		average-volume	SOCIAL TOM-RANDOM	0
average-volume	SOCIAL TOM-RANDOM	0.384304		average-volume	SOCIAL TOM-RANDOM	0
average-volume	SOCIAL TOM-RANDOM	0.364291		average-volume	SOCIAL TOM-RANDOM	0
average-volume	SOCIAL TOM-RANDOM	0.364351		average-volume	SOCIAL TOM-RANDOM	0
average-volume	SOCIAL TOM-RANDOM	0.489025		average-volume	SOCIAL TOM-RANDOM	0
average-volume	SOCIAL TOM-RANDOM	0.43045		average-volume	SOCIAL TOM-RANDOM	0
average-volume	SOCIAL TOM-RANDOM	0.456855		average-volume	SOCIAL TOM-RANDOM	0
average-volume	SOCIAL TOM-RANDOM	0.341452		average-volume	SOCIAL TOM-RANDOM	0
average-volume	SOCIAL TOM-RANDOM	0.38854		average-volume	SOCIAL TOM-RANDOM	0
average-volume	SOCIAL TOM-RANDOM	0.35122		average-volume	SOCIAL TOM-RANDOM	0
average-volume	SOCIAL TOM-RANDOM	0.527869		average-volume	SOCIAL TOM-RANDOM	0
average-volume	SOCIAL TOM-RANDOM	0.556438		average-volume	SOCIAL TOM-RANDOM	0
average-volume	SOCIAL TOM-RANDOM	0.532719		average-volume	SOCIAL TOM-RANDOM	0
average-volume	SOCIAL TOM-RANDOM	0.436816		average-volume	SOCIAL TOM-RANDOM	0
average-volume	SOCIAL TOM-RANDOM	0.329023		average-volume	SOCIAL TOM-RANDOM	0
average-volume	SOCIAL TOM-RANDOM	0.448266		average-volume	SOCIAL TOM-RANDOM	0
average-volume	SOCIAL TOM-RANDOM	0.445245		average-volume	SOCIAL TOM-RANDOM	0
average-volume	SOCIAL TOM-RANDOM	0.346376		average-volume	SOCIAL TOM-RANDOM	0
average-volume	SOCIAL TOM-RANDOM	0.49156		average-volume	SOCIAL TOM-RANDOM	0
average-volume	SOCIAL TOM-RANDOM	0.452641		average-volume	SOCIAL TOM-RANDOM	0
average-volume	SOCIAL TOM-RANDOM	0.449552		average-volume	SOCIAL TOM-RANDOM	0
average-volume	SOCIAL TOM-RANDOM	0.451168		average-volume	SOCIAL TOM-RANDOM	0
average-volume	SOCIAL TOM-RANDOM	0.304421		average-volume	SOCIAL TOM-RANDOM	0
average-volume	SOCIAL TOM-RANDOM	0.51155		average-volume	SOCIAL TOM-RANDOM	0
average-volume	SOCIAL TOM-RANDOM	0.230881		average-volume	SOCIAL TOM-RANDOM	0
average-volume	SOCIAL TOM-RANDOM	0.544521		average-volume	SOCIAL TOM-RANDOM	0
average-volume	SOCIAL TOM-RANDOM	0.244353		average-volume	SOCIAL TOM-RANDOM	0
average-volume	EMOTION FACES-SHAPES	0.461308		average-volume	EMOTION FACES-SHAPES	0
average-volume	EMOTION FACES-SHAPES	0.558581		average-volume	EMOTION FACES-SHAPES	0
average-volume	EMOTION FACES-SHAPES	0.534521		average-volume	EMOTION FACES-SHAPES	0
average-volume	EMOTION FACES-SHAPES	0.547247		average-volume	EMOTION FACES-SHAPES	0
average-volume	EMOTION FACES-SHAPES	0.563342		average-volume	EMOTION FACES-SHAPES	0
average-volume	EMOTION FACES-SHAPES	0.609871		average-volume	EMOTION FACES-SHAPES	0
average-volume	EMOTION FACES-SHAPES	0.561523		average-volume	EMOTION FACES-SHAPES	0
average-volume	EMOTION FACES-SHAPES	0.478538		average-volume	EMOTION FACES-SHAPES	0
average-volume	EMOTION FACES-SHAPES	0.47167		average-volume	EMOTION FACES-SHAPES	0
average-volume	EMOTION FACES-SHAPES	0.600991		average-volume	EMOTION FACES-SHAPES	0
average-volume	EMOTION FACES-SHAPES	0.564427		average-volume	EMOTION FACES-SHAPES	0
average-volume	EMOTION FACES-SHAPES	0.478108		average-volume	EMOTION FACES-SHAPES	0
average-volume	EMOTION FACES-SHAPES	0.585016		average-volume	EMOTION FACES-SHAPES	0
average-volume	EMOTION FACES-SHAPES	0.439998		average-volume	EMOTION FACES-SHAPES	0
average-volume	EMOTION FACES-SHAPES	0.268184		average-volume	EMOTION FACES-SHAPES	0
average-volume	EMOTION FACES-SHAPES	0.347918		average-volume	EMOTION FACES-SHAPES	0
average-volume	EMOTION FACES-SHAPES	0.551597		average-volume	EMOTION FACES-SHAPES	0
average-volume	EMOTION FACES-SHAPES	0.475993		average-volume	EMOTION FACES-SHAPES	0
average-volume	EMOTION FACES-SHAPES	0.510907		average-volume	EMOTION FACES-SHAPES	0
average-volume	EMOTION FACES-SHAPES	0.519185		average-volume	EMOTION FACES-SHAPES	0
average-volume	EMOTION FACES-SHAPES	0.575059		average-volume	EMOTION FACES-SHAPES	0
average-volume	EMOTION FACES-SHAPES	0.540687		average-volume	EMOTION FACES-SHAPES	0
average-volume	EMOTION FACES-SHAPES	0.587135		average-volume	EMOTION FACES-SHAPES	0
average-volume	EMOTION FACES-SHAPES	0.558069		average-volume	EMOTION FACES-SHAPES	0
average-volume	EMOTION FACES-SHAPES	0.55167		average-volume	EMOTION FACES-SHAPES	0
average-volume	EMOTION FACES-SHAPES	0.575313		average-volume	EMOTION FACES-SHAPES	0
average-volume	EMOTION FACES-SHAPES	0.398106		average-volume	EMOTION FACES-SHAPES	0
average-volume	EMOTION FACES-SHAPES	0.598949		average-volume	EMOTION FACES-SHAPES	0
average-volume	EMOTION FACES-SHAPES	0.599069		average-volume	EMOTION FACES-SHAPES	0
average-volume	EMOTION FACES-SHAPES	0.379018		average-volume	EMOTION FACES-SHAPES	0
average-volume	EMOTION FACES-SHAPES	0.559524		average-volume	EMOTION FACES-SHAPES	0
average-volume	EMOTION FACES-SHAPES	0.431439		average-volume	EMOTION FACES-SHAPES	0
average-volume	EMOTION FACES-SHAPES	0.561815		average-volume	EMOTION FACES-SHAPES	0
average-volume	EMOTION FACES-SHAPES	0.497725		average-volume	EMOTION FACES-SHAPES	0
average-volume	EMOTION FACES-SHAPES	0.502498		average-volume	EMOTION FACES-SHAPES	0
average-volume	EMOTION FACES-SHAPES	0.469522		average-volume	EMOTION FACES-SHAPES	0
average-volume	EMOTION FACES-SHAPES	0.525762		average-volume	EMOTION FACES-SHAPES	0
average-volume	EMOTION FACES-SHAPES	0.397828		average-volume	EMOTION FACES-SHAPES	0
average-volume	EMOTION FACES-SHAPES	0.557268		average-volume	EMOTION FACES-SHAPES	0
average-volume	WM 2BK-0BK	0.587608		average-volume	WM 2BK-0BK	0
average-volume	WM 2BK-0BK	0.392899		average-volume	WM 2BK-0BK	0
average-volume	WM 2BK-0BK	0.631769		average-volume	WM 2BK-0BK	0
average-volume	WM 2BK-0BK	0.497081		average-volume	WM 2BK-0BK	0
average-volume	WM 2BK-0BK	0.532866		average-volume	WM 2BK-0BK	0
average-volume	WM 2BK-0BK	0.366251		average-volume	WM 2BK-0BK	0
average-volume	WM 2BK-0BK	0.248595		average-volume	WM 2BK-0BK	0
average-volume	WM 2BK-0BK	0.183595		average-volume	WM 2BK-0BK	0
average-volume	WM 2BK-0BK	0.578137		average-volume	WM 2BK-0BK	0
average-volume	WM 2BK-0BK	0.603832		average-volume	WM 2BK-0BK	0
average-volume	WM 2BK-0BK	0.526703		average-volume	WM 2BK-0BK	0
average-volume	WM 2BK-0BK	0.492887		average-volume	WM 2BK-0BK	0
average-volume	WM 2BK-0BK	0.471426		average-volume	WM 2BK-0BK	0
average-volume	WM 2BK-0BK	0.51073		average-volume	WM 2BK-0BK	0
average-volume	WM 2BK-0BK	0.348315		average-volume	WM 2BK-0BK	0
average-volume	WM 2BK-0BK	0.143794		average-volume	WM 2BK-0BK	0
average-volume	WM 2BK-0BK	0.59801		average-volume	WM 2BK-0BK	0
average-volume	WM 2BK-0BK	0.604872		average-volume	WM 2BK-0BK	0
average-volume	WM 2BK-0BK	0.398735		average-volume	WM 2BK-0BK	0
average-volume	WM 2BK-0BK	0.449474		average-volume	WM 2BK-0BK	0
average-volume	WM 2BK-0BK	0.269084		average-volume	WM 2BK-0BK	0
average-volume	WM 2BK-0BK	0.15725		average-volume	WM 2BK-0BK	0
average-volume	WM 2BK-0BK	0.325368		average-volume	WM 2BK-0BK	0
average-volume	WM 2BK-0BK	0.561509		average-volume	WM 2BK-0BK	0
average-volume	WM 2BK-0BK	0.526807		average-volume	WM 2BK-0BK	0
average-volume	WM 2BK-0BK	0.404071		average-volume	WM 2BK-0BK	0
average-volume	WM 2BK-0BK	0.119611		average-volume	WM 2BK-0BK	0
average-volume	WM 2BK-0BK	0.409473		average-volume	WM 2BK-0BK	0
average-volume	WM 2BK-0BK	0.536388		average-volume	WM 2BK-0BK	0
average-volume	WM 2BK-0BK	0.213803		average-volume	WM 2BK-0BK	0
average-volume	WM 2BK-0BK	0.287541		average-volume	WM 2BK-0BK	0
average-volume	WM 2BK-0BK	0.114931		average-volume	WM 2BK-0BK	0
average-volume	WM 2BK-0BK	0.491529		average-volume	WM 2BK-0BK	0
average-volume	WM 2BK-0BK	0.107064		average-volume	WM 2BK-0BK	0
average-volume	WM 2BK-0BK	0.0906555		average-volume	WM 2BK-0BK	0
average-volume	WM 2BK-0BK	0.624731		average-volume	WM 2BK-0BK	0
average-volume	WM 2BK-0BK	0.483342		average-volume	WM 2BK-0BK	0
average-volume	WM 2BK-0BK	0.488187		average-volume	WM 2BK-0BK	0
average-volume	WM 2BK-0BK	0.350078		average-volume	WM 2BK-0BK	0
average-volume	MOTOR AVG	0.538825		average-volume	MOTOR AVG	0
average-volume	MOTOR AVG	0.473714		average-volume	MOTOR AVG	0
average-volume	MOTOR AVG	0.437327		average-volume	MOTOR AVG	0
average-volume	MOTOR AVG	0.476255		average-volume	MOTOR AVG	0
average-volume	MOTOR AVG	0.610314		average-volume	MOTOR AVG	0
average-volume	MOTOR AVG	0.558518		average-volume	MOTOR AVG	0
average-volume	MOTOR AVG	0.328234		average-volume	MOTOR AVG	0
average-volume	MOTOR AVG	0.520048		average-volume	MOTOR AVG	0
average-volume	MOTOR AVG	0.501406		average-volume	MOTOR AVG	0
average-volume	MOTOR AVG	0.572953		average-volume	MOTOR AVG	0
average-volume	MOTOR AVG	0.622415		average-volume	MOTOR AVG	0
average-volume	MOTOR AVG	0.523769		average-volume	MOTOR AVG	0
average-volume	MOTOR AVG	0.544049		average-volume	MOTOR AVG	0
average-volume	MOTOR AVG	0.457692		average-volume	MOTOR AVG	0
average-volume	MOTOR AVG	0.482201		average-volume	MOTOR AVG	0
average-volume	MOTOR AVG	0.36848		average-volume	MOTOR AVG	0
average-volume	MOTOR AVG	0.630992		average-volume	MOTOR AVG	0
average-volume	MOTOR AVG	0.546894		average-volume	MOTOR AVG	0
average-volume	MOTOR AVG	0.556853		average-volume	MOTOR AVG	0
average-volume	MOTOR AVG	0.474429		average-volume	MOTOR AVG	0
average-volume	MOTOR AVG	0.654074		average-volume	MOTOR AVG	0
average-volume	MOTOR AVG	0.351686		average-volume	MOTOR AVG	0
average-volume	MOTOR AVG	0.593397		average-volume	MOTOR AVG	0
average-volume	MOTOR AVG	0.567549		average-volume	MOTOR AVG	0
average-volume	MOTOR AVG	0.602939		average-volume	MOTOR AVG	0
average-volume	MOTOR AVG	0.539723		average-volume	MOTOR AVG	0
average-volume	MOTOR AVG	0.495913		average-volume	MOTOR AVG	0
average-volume	MOTOR AVG	0.528683		average-volume	MOTOR AVG	0
average-volume	MOTOR AVG	0.651848		average-volume	MOTOR AVG	0
average-volume	MOTOR AVG	0.304735		average-volume	MOTOR AVG	0
average-volume	MOTOR AVG	0.414835		average-volume	MOTOR AVG	0
average-volume	MOTOR AVG	0.195287		average-volume	MOTOR AVG	0
average-volume	MOTOR AVG	0.495821		average-volume	MOTOR AVG	0
average-volume	MOTOR AVG	0.610509		average-volume	MOTOR AVG	0
average-volume	MOTOR AVG	0.516068		average-volume	MOTOR AVG	0
average-volume	MOTOR AVG	0.572187		average-volume	MOTOR AVG	0
average-volume	MOTOR AVG	0.394147		average-volume	MOTOR AVG	0
average-volume	MOTOR AVG	0.562171		average-volume	MOTOR AVG	0
average-volume	MOTOR AVG	0.407219		average-volume	MOTOR AVG	0
average-volume	GAMBLING PUNISH-REWARD	0.0663372		average-volume	GAMBLING REWARD	0
average-volume	GAMBLING PUNISH-REWARD	0.247796		average-volume	GAMBLING REWARD	0
average-volume	GAMBLING PUNISH-REWARD	0.20132		average-volume	GAMBLING REWARD	0
average-volume	GAMBLING PUNISH-REWARD	0.0331047		average-volume	GAMBLING REWARD	0
average-volume	GAMBLING PUNISH-REWARD	0.0850714		average-volume	GAMBLING REWARD	0
average-volume	GAMBLING PUNISH-REWARD	0.214853		average-volume	GAMBLING REWARD	0
average-volume	GAMBLING PUNISH-REWARD	0.0334946		average-volume	GAMBLING REWARD	0
average-volume	GAMBLING PUNISH-REWARD	0.175612		average-volume	GAMBLING REWARD	0
average-volume	GAMBLING PUNISH-REWARD	0.118245		average-volume	GAMBLING REWARD	0
average-volume	GAMBLING PUNISH-REWARD	0.222469		average-volume	GAMBLING REWARD	0
average-volume	GAMBLING PUNISH-REWARD	0.0837572		average-volume	GAMBLING REWARD	0
average-volume	GAMBLING PUNISH-REWARD	0.0788005		average-volume	GAMBLING REWARD	0
average-volume	GAMBLING PUNISH-REWARD	0.152895		average-volume	GAMBLING REWARD	0
average-volume	GAMBLING PUNISH-REWARD	0.0923033		average-volume	GAMBLING REWARD	0
average-volume	GAMBLING PUNISH-REWARD	0.130573		average-volume	GAMBLING REWARD	0
average-volume	GAMBLING PUNISH-REWARD	0.112846		average-volume	GAMBLING REWARD	0
average-volume	GAMBLING PUNISH-REWARD	0.288843		average-volume	GAMBLING REWARD	0
average-volume	GAMBLING PUNISH-REWARD	0.177509		average-volume	GAMBLING REWARD	0
average-volume	GAMBLING PUNISH-REWARD	0.0855964		average-volume	GAMBLING REWARD	0
average-volume	GAMBLING PUNISH-REWARD	0.174268		average-volume	GAMBLING REWARD	0
average-volume	GAMBLING PUNISH-REWARD	0.0619286		average-volume	GAMBLING REWARD	0
average-volume	GAMBLING PUNISH-REWARD	0.127158		average-volume	GAMBLING REWARD	0
average-volume	GAMBLING PUNISH-REWARD	0.145715		average-volume	GAMBLING REWARD	0
average-volume	GAMBLING PUNISH-REWARD	0.248352		average-volume	GAMBLING REWARD	0
average-volume	GAMBLING PUNISH-REWARD	0.0842103		average-volume	GAMBLING REWARD	0
average-volume	GAMBLING PUNISH-REWARD	0.159083		average-volume	GAMBLING REWARD	0
average-volume	GAMBLING PUNISH-REWARD	0.0901327		average-volume	GAMBLING REWARD	0
average-volume	GAMBLING PUNISH-REWARD	0.0855561		average-volume	GAMBLING REWARD	0
average-volume	GAMBLING PUNISH-REWARD	0.0952169		average-volume	GAMBLING REWARD	0
average-volume	GAMBLING PUNISH-REWARD	0.107051		average-volume	GAMBLING REWARD	0
average-volume	GAMBLING PUNISH-REWARD	0.110471		average-volume	GAMBLING REWARD	0
average-volume	GAMBLING PUNISH-REWARD	0.0686587		average-volume	GAMBLING REWARD	0
average-volume	GAMBLING PUNISH-REWARD	0.219511		average-volume	GAMBLING REWARD	0
average-volume	GAMBLING PUNISH-REWARD	0.0907078		average-volume	GAMBLING REWARD	0
average-volume	GAMBLING PUNISH-REWARD	0.00762383		average-volume	GAMBLING REWARD	0
average-volume	GAMBLING PUNISH-REWARD	0.202521		average-volume	GAMBLING REWARD	0
average-volume	GAMBLING PUNISH-REWARD	0.239199		average-volume	GAMBLING REWARD	0
average-volume	GAMBLING PUNISH-REWARD	0.0798314		average-volume	GAMBLING REWARD	0
average-volume	GAMBLING PUNISH-REWARD	0.0926303		average-volume	GAMBLING REWARD	0
retest-surface	LANGUAGE MATH-STORY	0.726889		retest-surface	LANGUAGE MATH-STORY	0.179564
retest-surface	LANGUAGE MATH-STORY	0.672212		retest-surface	LANGUAGE MATH-STORY	0.160884
retest-surface	LANGUAGE MATH-STORY	0.789593		retest-surface	LANGUAGE MATH-STORY	0.2385
retest-surface	LANGUAGE MATH-STORY	0.654903		retest-surface	LANGUAGE MATH-STORY	0.146578
retest-surface	LANGUAGE MATH-STORY	0.589504		retest-surface	LANGUAGE MATH-STORY	0.133436
retest-surface	LANGUAGE MATH-STORY	0.839197		retest-surface	LANGUAGE MATH-STORY	0.283874
retest-surface	LANGUAGE MATH-STORY	0.756959		retest-surface	LANGUAGE MATH-STORY	0.214566
retest-surface	LANGUAGE MATH-STORY	0.565271		retest-surface	LANGUAGE MATH-STORY	0.10628
retest-surface	LANGUAGE MATH-STORY	0.750451		retest-surface	LANGUAGE MATH-STORY	0.235553
retest-surface	LANGUAGE MATH-STORY	0.754928		retest-surface	LANGUAGE MATH-STORY	0.23542
retest-surface	LANGUAGE MATH-STORY	0.817175		retest-surface	LANGUAGE MATH-STORY	0.263838
retest-surface	LANGUAGE MATH-STORY	0.548409		retest-surface	LANGUAGE MATH-STORY	0.0968073
retest-surface	LANGUAGE MATH-STORY	0.652199		retest-surface	LANGUAGE MATH-STORY	0.152865
retest-surface	LANGUAGE MATH-STORY	0.580432		retest-surface	LANGUAGE MATH-STORY	0.121555
retest-surface	LANGUAGE MATH-STORY	0.791052		retest-surface	LANGUAGE MATH-STORY	0.261368
retest-surface	LANGUAGE MATH-STORY	0.531296		retest-surface	LANGUAGE MATH-STORY	0.0974171
retest-surface	LANGUAGE MATH-STORY	0.782207		retest-surface	LANGUAGE MATH-STORY	0.246083
retest-surface	LANGUAGE MATH-STORY	0.60133		retest-surface	LANGUAGE MATH-STORY	0.157916
retest-surface	LANGUAGE MATH-STORY	0.564259		retest-surface	LANGUAGE MATH-STORY	0.136516
retest-surface	LANGUAGE MATH-STORY	0.777897		retest-surface	LANGUAGE MATH-STORY	0.244999
retest-surface	LANGUAGE MATH-STORY	0.77008		retest-surface	LANGUAGE MATH-STORY	0.23604
retest-surface	LANGUAGE MATH-STORY	0.730065		retest-surface	LANGUAGE MATH-STORY	0.186186
retest-surface	LANGUAGE MATH-STORY	0.765941		retest-surface	LANGUAGE MATH-STORY	0.236202
retest-surface	LANGUAGE MATH-STORY	0.708603		retest-surface	LANGUAGE MATH-STORY	0.19686
retest-surface	LANGUAGE MATH-STORY	0.786833		retest-surface	LANGUAGE MATH-STORY	0.27594
retest-surface	LANGUAGE MATH-STORY	0.648355		retest-surface	LANGUAGE MATH-STORY	0.105516
retest-surface	LANGUAGE MATH-STORY	0.648021		retest-surface	LANGUAGE MATH-STORY	0.142275
retest-surface	LANGUAGE MATH-STORY	0.682977		retest-surface	LANGUAGE MATH-STORY	0.204232
retest-surface	LANGUAGE MATH-STORY	0.742255		retest-surface	LANGUAGE MATH-STORY	0.202543
retest-surface	LANGUAGE MATH-STORY	0.758541		retest-surface	LANGUAGE MATH-STORY	0.240359
retest-surface	LANGUAGE MATH-STORY	0.548097		retest-surface	LANGUAGE MATH-STORY	0.0959154
retest-surface	LANGUAGE MATH-STORY	0.677337		retest-surface	LANGUAGE MATH-STORY	0.179176
retest-surface	LANGUAGE MATH-STORY	0.756006		retest-surface	LANGUAGE MATH-STORY	0.241118
retest-surface	LANGUAGE MATH-STORY	0.714064		retest-surface	LANGUAGE MATH-STORY	0.179826
retest-surface	LANGUAGE MATH-STORY	0.563441		retest-surface	LANGUAGE MATH-STORY	0.122697
retest-surface	LANGUAGE MATH-STORY	0.779631		retest-surface	LANGUAGE MATH-STORY	0.254711
retest-surface	LANGUAGE MATH-STORY	0.702401		retest-surface	LANGUAGE MATH-STORY	0.199894
retest-surface	LANGUAGE MATH-STORY	0.776091		retest-surface	LANGUAGE MATH-STORY	0.284472
retest-surface	LANGUAGE MATH-STORY	0.560636		retest-surface	LANGUAGE MATH-STORY	0.0596786
retest-surface	RELATIONAL REL	0.782299		retest-surface	RELATIONAL REL	0.167246
retest-surface	RELATIONAL REL	0.755049		retest-surface	RELATIONAL REL	0.166209
retest-surface	RELATIONAL REL	0.8413		retest-surface	RELATIONAL REL	0.229422
retest-surface	RELATIONAL REL	0.774273		retest-surface	RELATIONAL REL	0.162155
retest-surface	RELATIONAL REL	0.815515		retest-surface	RELATIONAL REL	0.195364
retest-surface	RELATIONAL REL	0.78704		retest-surface	RELATIONAL REL	0.205717
retest-surface	RELATIONAL REL	0.743342		retest-surface	RELATIONAL REL	0.150098
retest-surface	RELATIONAL REL	0.703173		retest-surface	RELATIONAL REL	0.121208
retest-surface	RELATIONAL REL	0.765073		retest-surface	RELATIONAL REL	0.150562
retest-surface	RELATIONAL REL	0.805188		retest-surface	RELATIONAL REL	0.174953
retest-surface	RELATIONAL REL	0.818005		retest-surface	RELATIONAL REL	0.226052
retest-surface	RELATIONAL REL	0.731805		retest-surface	RELATIONAL REL	0.103973
retest-surface	RELATIONAL REL	0.750394		retest-surface	RELATIONAL REL	0.18162
retest-surface	RELATIONAL REL	0.691905		retest-surface	RELATIONAL REL	0.156736
retest-surface	RELATIONAL REL	0.658952		retest-surface	RELATIONAL REL	0.144828
retest-surface	RELATIONAL REL	0.642724		retest-surface	RELATIONAL REL	0.152751
retest-surface	RELATIONAL REL	0.820679		retest-surface	RELATIONAL REL	0.202204
retest-surface	RELATIONAL REL	0.752489		retest-surface	RELATIONAL REL	0.16226
retest-surface	RELATIONAL REL	0.698197		retest-surface	RELATIONAL REL	0.141534
retest-surface	RELATIONAL REL	0.703309		retest-surface	RELATIONAL REL	0.13224
retest-surface	RELATIONAL REL	0.70522		retest-surface	RELATIONAL REL	0.14087
retest-surface	RELATIONAL REL	0.783205		retest-surface	RELATIONAL REL	0.190906
retest-surface	RELATIONAL REL	0.594411		retest-surface	RELATIONAL REL	0.0506566
retest-surface	RELATIONAL REL	0.771214		retest-surface	RELATIONAL REL	0.18439
retest-surface	RELATIONAL REL	0.798349		retest-surface	RELATIONAL REL	0.223593
retest-surface	RELATIONAL REL	0.648532		retest-surface	RELATIONAL REL	0.0659093
retest-surface	RELATIONAL REL	0.749754		retest-surface	RELATIONAL REL	0.185199
retest-surface	RELATIONAL REL	0.619314		retest-surface	RELATIONAL REL	0.107075
retest-surface	RELATIONAL REL	0.793343		retest-surface	RELATIONAL REL	0.187094
retest-surface	RELATIONAL REL	0.605988		retest-surface	RELATIONAL REL	0.11459
retest-surface	RELATIONAL REL	0.654844		retest-surface	RELATIONAL REL	0.136467
retest-surface	RELATIONAL REL	0.77216		retest-surface	RELATIONAL REL	0.208421
retest-surface	RELATIONAL REL	0.752595		retest-surface	RELATIONAL REL	0.164177
retest-surface	RELATIONAL REL	0.786525		retest-surface	RELATIONAL REL	0.21409
retest-surface	RELATIONAL REL	0.694952		retest-surface	RELATIONAL REL	0.10466
retest-surface	RELATIONAL REL	0.771559		retest-surface	RELATIONAL REL	0.184451
retest-surface	RELATIONAL REL	0.692251		retest-surface	RELATIONAL REL	0.125667
retest-surface	RELATIONAL REL	0.844419		retest-surface	RELATIONAL REL	0.241253
retest-surface	RELATIONAL REL	0.637569		retest-surface	RELATIONAL REL	0.119601
retest-surface	SOCIAL TOM-RANDOM	0.37619		retest-surface	SOCIAL TOM-RANDOM	0.0825301
retest-surface	SOCIAL TOM-RANDOM	0.375397		retest-surface	SOCIAL TOM-RANDOM	0.0625271
retest-surface	SOCIAL TOM-RANDOM	0.517401		retest-surface	SOCIAL TOM-RANDOM	0.155153
retest-surface	SOCIAL TOM-RANDOM	0.467077		retest-surface	SOCIAL TOM-RANDOM	0.107453
retest-surface	SOCIAL TOM-RANDOM	0.358595		retest-surface	SOCIAL TOM-RANDOM	0.0644325
retest-surface	SOCIAL TOM-RANDOM	0.432778		retest-surface	SOCIAL TOM-RANDOM	0.0939518
retest-surface	SOCIAL TOM-RANDOM	0.236553		retest-surface	SOCIAL TOM-RANDOM	0.0210367
retest-surface	SOCIAL TOM-RANDOM	0.247861		retest-surface	SOCIAL TOM-RANDOM	0.016305
retest-surface	SOCIAL TOM-RANDOM	0.297941		retest-surface	SOCIAL TOM-RANDOM	0.0352505
retest-surface	SOCIAL TOM-RANDOM	0.434356		retest-surface	SOCIAL TOM-RANDOM	0.095655
retest-surface	SOCIAL TOM-RANDOM	0.402681		retest-surface	SOCIAL TOM-RANDOM	0.0845284
retest-surface	SOCIAL TOM-RANDOM	0.372486		retest-surface	SOCIAL TOM-RANDOM	0.0746594
retest-surface	SOCIAL TOM-RANDOM	0.473737		retest-surface	SOCIAL TOM-RANDOM	0.142121
retest-surface	SOCIAL TOM-RANDOM	0.378249		retest-surface	SOCIAL TOM-RANDOM	0.0766153
retest-surface	SOCIAL TOM-RANDOM	0.29351		retest-surface	SOCIAL TOM-RANDOM	0.0374784
retest-surface	SOCIAL TOM-RANDOM	0.135927		retest-surface	SOCIAL TOM-RANDOM	-0.00351414
retest-surface	SOCIAL TOM-RANDOM	0.522772		retest-surface	SOCIAL TOM-RANDOM	0.161167
retest-surface	SOCIAL TOM-RANDOM	0.362952		retest-surface	SOCIAL TOM-RANDOM	0.0607308
retest-surface	SOCIAL TOM-RANDOM	0.312494		retest-surface	SOCIAL TOM-RANDOM	0.0325008
retest-surface	SOCIAL TOM-RANDOM	0.360581		retest-surface	SOCIAL TOM-RANDOM	0.074453
retest-surface	SOCIAL TOM-RANDOM	0.298022		retest-surface	SOCIAL TOM-RANDOM	0.0384474
retest-surface	SOCIAL TOM-RANDOM	0.278268		retest-surface	SOCIAL TOM-RANDOM	0.0321745
retest-surface	SOCIAL TOM-RANDOM	0.404234		retest-surface	SOCIAL TOM-RANDOM	0.0647722
retest-surface	SOCIAL TOM-RANDOM	0.440027		retest-surface	SOCIAL TOM-RANDOM	0.0882063
retest-surface	SOCIAL TOM-RANDOM	0.52144		retest-surface	SOCIAL TOM-RANDOM	0.14785
retest-surface	SOCIAL TOM-RANDOM	0.336264		retest-surface	SOCIAL TOM-RANDOM	0.0505526
retest-surface	SOCIAL TOM-RANDOM	0.21625		retest-surface	SOCIAL TOM-RANDOM	0.0141971
retest-surface	SOCIAL TOM-RANDOM	0.411762		retest-surface	SOCIAL TOM-RANDOM	0.0869238
retest-surface	SOCIAL TOM-RANDOM	0.525002		retest-surface	SOCIAL TOM-RANDOM	0.169572
retest-surface	SOCIAL TOM-RANDOM	0.300871		retest-surface	SOCIAL TOM-RANDOM	0.0426762
retest-surface	SOCIAL TOM-RANDOM	0.192135		retest-surface	SOCIAL TOM-RANDOM	-0.00686021
retest-surface	SOCIAL TOM-RANDOM	0.467727		retest-surface	SOCIAL TOM-RANDOM	0.132831
retest-surface	SOCIAL TOM-RANDOM	0.312034		retest-surface	SOCIAL TOM-RANDOM	0.0364002
retest-surface	SOCIAL TOM-RANDOM	0.299395		retest-surface	SOCIAL TOM-RANDOM	0.0305286
retest-surface	SOCIAL TOM-RANDOM	0.207071		retest-surface	SOCIAL TOM-RANDOM	0.0133892
retest-surface	SOCIAL TOM-RANDOM	0.609182		retest-surface	SOCIAL TOM-RANDOM	0.238994
retest-surface	SOCIAL TOM-RANDOM	0.192123		retest-surface	SOCIAL TOM-RANDOM	0.0150164
retest-surface	SOCIAL TOM-RANDOM	0.503086		retest-surface	SOCIAL TOM-RANDOM	0.129466
retest-surface	SOCIAL TOM-RANDOM	0.0887157		retest-surface	SOCIAL TOM-RANDOM	-0.00218221
retest-surface	EMOTION FACES-SHAPES	0.293998		retest-surface	EMOTION FACES-SHAPES	0.0261604
retest-surface	EMOTION FACES-SHAPES	0.491596		retest-surface	EMOTION FACES-SHAPES	0.110737
retest-surface	EMOTION FACES-SHAPES	0.693		retest-surface	EMOTION FACES-SHAPES	0.304264
retest-surface	EMOTION FACES-SHAPES	0.452221		retest-surface	EMOTION FACES-SHAPES	0.0893952
retest-surface	EMOTION FACES-SHAPES	0.531204		retest-surface	EMOTION FACES-SHAPES	0.13736
retest-surface	EMOTION FACES-SHAPES	0.387128		retest-surface	EMOTION FACES-SHAPES	0.0394435
retest-surface	EMOTION FACES-SHAPES	0.448602		retest-surface	EMOTION FACES-SHAPES	0.0853827
retest-surface	EMOTION FACES-SHAPES	0.388494		retest-surface	EMOTION FACES-SHAPES	0.0686941
retest-surface	EMOTION FACES-SHAPES	0.563056		retest-surface	EMOTION FACES-SHAPES	0.202708
retest-surface	EMOTION FACES-SHAPES	0.617913		retest-surface	EMOTION FACES-SHAPES	0.204028
retest-surface	EMOTION FACES-SHAPES	0.593183		retest-surface	EMOTION FACES-SHAPES	0.205152
retest-surface	EMOTION FACES-SHAPES	0.487238		retest-surface	EMOTION FACES-SHAPES	0.140535
retest-surface	EMOTION FACES-SHAPES	0.384427		retest-surface	EMOTION FACES-SHAPES	0.0496171
retest-surface	EMOTION FACES-SHAPES	0.420132		retest-surface	EMOTION FACES-SHAPES	0.088835
retest-surface	EMOTION FACES-SHAPES	0.296686		retest-surface	EMOTION FACES-SHAPES	0.0514945
retest-surface	EMOTION FACES-SHAPES	0.248773		retest-surface	EMOTION FACES-SHAPES	0.023763
retest-surface	EMOTION FACES-SHAPES	0.61028		retest-surface	EMOTION FACES-SHAPES	0.21813
retest-surface	EMOTION FACES-SHAPES	0.352837		retest-surface	EMOTION FACES-SHAPES	0.0449769
retest-surface	EMOTION FACES-SHAPES	0.453267		retest-surface	EMOTION FACES-SHAPES	0.0964039
retest-surface	EMOTION FACES-SHAPES	0.477262		retest-surface	EMOTION FACES-SHAPES	0.120907
retest-surface	EMOTION FACES-SHAPES	0.511579		retest-surface	EMOTION FACES-SHAPES	0.130621
retest-surface	EMOTION FACES-SHAPES	0.520327		retest-surface	EMOTION FACES-SHAPES	0.138999
retest-surface	EMOTION FACES-SHAPES	0.434722		retest-surface	EMOTION FACES-SHAPES	0.0694106
retest-surface	EMOTION FACES-SHAPES	0.50492		retest-surface	EMOTION FACES-SHAPES	0.124194
retest-surface	EMOTION FACES-SHAPES	0.37848		retest-surface	EMOTION FACES-SHAPES	0.0466156
retest-surface	EMOTION FACES-SHAPES	0.48467		retest-surface	EMOTION FACES-SHAPES	0.104721
retest-surface	EMOTION FACES-SHAPES	0.390339		retest-surface	EMOTION FACES-SHAPES	0.0802549
retest-surface	EMOTION FACES-SHAPES	0.53645		retest-surface	EMOTION FACES-SHAPES	0.139544
retest-surface	EMOTION FACES-SHAPES	0.573843		retest-surface	EMOTION FACES-SHAPES	0.18473
retest-surface	EMOTION FACES-SHAPES	0.352643		retest-surface	EMOTION FACES-SHAPES	0.0635615
retest-surface	EMOTION FACES-SHAPES	0.43073		retest-surface	EMOTION FACES-SHAPES	0.0756051
retest-surface	EMOTION FACES-SHAPES	0.460509		retest-surface	EMOTION FACES-SHAPES	0.125351
retest-surface	EMOTION FACES-SHAPES	0.55899		retest-surface	EMOTION FACES-SHAPES	0.17621
retest-surface	EMOTION FACES-SHAPES	0.490624		retest-surface	EMOTION FACES-SHAPES	0.124977
retest-surface	EMOTION FACES-SHAPES	0.480147		retest-surface	EMOTION FACES-SHAPES	0.12855
retest-surface	EMOTION FACES-SHAPES	0.387924		retest-surface	EMOTION FACES-SHAPES	0.0711867
retest-surface	EMOTION FACES-SHAPES	0.400715		retest-surface	EMOTION FACES-SHAPES	0.0641582
retest-surface	EMOTION FACES-SHAPES	0.258686		retest-surface	EMOTION FACES-SHAPES	0.0179468
retest-surface	EMOTION FACES-SHAPES	0.461784		retest-surface	EMOTION FACES-SHAPES	0.0916222
retest-surface	WM 2BK-0BK	0.551229		retest-surface	WM 2BK-0BK	0.147336
retest-surface	WM 2BK-0BK	0.439821		retest-surface	WM 2BK-0BK	0.111091
retest-surface	WM 2BK-0BK	0.687966		retest-surface	WM 2BK-0BK	0.272139
retest-surface	WM 2BK-0BK	0.590094		retest-surface	WM 2BK-0BK	0.20875
retest-surface	WM 2BK-0BK	0.567623		retest-surface	WM 2BK-0BK	0.18971
retest-surface	WM 2BK-0BK	0.261083		retest-surface	WM 2BK-0BK	0.0193923
retest-surface	WM 2BK-0BK	0.164833		retest-surface	WM 2BK-0BK	0.0089029
retest-surface	WM 2BK-0BK	0.136617		retest-surface	WM 2BK-0BK	0.00617703
retest-surface	WM 2BK-0BK	0.587193		retest-surface	WM 2BK-0BK	0.192817
retest-surface	WM 2BK-0BK	0.663967		retest-surface	WM 2BK-0BK	0.251112
retest-surface	WM 2BK-0BK	0.550607		retest-surface	WM 2BK-0BK	0.169136
retest-surface	WM 2BK-0BK	0.45745		retest-surface	WM 2BK-0BK	0.102015
retest-surface	WM 2BK-0BK	0.285516		retest-surface	WM 2BK-0BK	0.0187004
retest-surface	WM 2BK-0BK	0.524878		retest-surface	WM 2BK-0BK	0.150471
retest-surface	WM 2BK-0BK	0.356205		retest-surface	WM 2BK-0BK	0.0685466
retest-surface	WM 2BK-0BK	0.0867511		retest-surface	WM 2BK-0BK	0.00215309
retest-surface	WM 2BK-0BK	0.317032		retest-surface	WM 2BK-0BK	0.0150359
retest-surface	WM 2BK-0BK	0.559547		retest-surface	WM 2BK-0BK	0.157503
retest-surface	WM 2BK-0BK	0.445208		retest-surface	WM 2BK-0BK	0.121955
retest-surface	WM 2BK-0BK	0.521026		retest-surface	WM 2BK-0BK	0.163211
retest-surface	WM 2BK-0BK	0.287954		retest-surface	WM 2BK-0BK	0.0471149
retest-surface	WM 2BK-0BK	0.18765		retest-surface	WM 2BK-0BK	0.0218498
retest-surface	WM 2BK-0BK	0.0518969		retest-surface	WM 2BK-0BK	-0.00574106
retest-surface	WM 2BK-0BK	0.643968		retest-surface	WM 2BK-0BK	0.243677
retest-surface	WM 2BK-0BK	0.492917		retest-surface	WM 2BK-0BK	0.125478
retest-surface	WM 2BK-0BK	0.34648		retest-surface	WM 2BK-0BK	0.0526406
retest-surface	WM 2BK-0BK	0.096361		retest-surface	WM 2BK-0BK	0.00389839
retest-surface	WM 2BK-0BK	0.241997		retest-surface	WM 2BK-0BK	0.0120608
retest-surface	WM 2BK-0BK	0.551323		retest-surface	WM 2BK-0BK	0.169436
retest-surface	WM 2BK-0BK	0.337852		retest-surface	WM 2BK-0BK	0.0769228
retest-surface	WM 2BK-0BK	0.213863		retest-surface	WM 2BK-0BK	0.013849
retest-surface	WM 2BK-0BK	0.1786		retest-surface	WM 2BK-0BK	0.0209159
retest-surface	WM 2BK-0BK	0.546433		retest-surface	WM 2BK-0BK	0.174842
retest-surface	WM 2BK-0BK	0.146314		retest-surface	WM 2BK-0BK	0.0138539
retest-surface	WM 2BK-0BK	0.128888		retest-surface	WM 2BK-0BK	0.0113792
retest-surface	WM 2BK-0BK	0.63745		retest-surface	WM 2BK-0BK	0.220161
retest-surface	WM 2BK-0BK	0.498879		retest-surface	WM 2BK-0BK	0.133773
retest-surface	WM 2BK-0BK	0.461224		retest-surface	WM 2BK-0BK	0.110043
retest-surface	WM 2BK-0BK	0.227733		retest-surface	WM 2BK-0BK	0.0150149
retest-surface	MOTOR AVG	0.586115		retest-surface	MOTOR AVG	0.188146
retest-surface	MOTOR AVG	0.415164		retest-surface	MOTOR AVG	0.0767486
retest-surface	MOTOR AVG	0.542674		retest-surface	MOTOR AVG	0.180387
retest-surface	MOTOR AVG	0.495476		retest-surface	MOTOR AVG	0.14236
retest-surface	MOTOR AVG	0.547789		retest-surface	MOTOR AVG	0.143353
retest-surface	MOTOR AVG	0.537999		retest-surface	MOTOR AVG	0.143697
retest-surface	MOTOR AVG	0.32156		retest-surface	MOTOR AVG	0.0476214
retest-surface	MOTOR AVG	0.27342		retest-surface	MOTOR AVG	0.00278651
retest-surface	MOTOR AVG	0.567717		retest-surface	MOTOR AVG	0.197277
retest-surface	MOTOR AVG	0.5041		retest-surface	MOTOR AVG	0.118835
retest-surface	MOTOR AVG	0.643072		retest-surface	MOTOR AVG	0.237937
retest-surface	MOTOR AVG	0.512784		retest-surface	MOTOR AVG	0.134343
retest-surface	MOTOR AVG	0.30565		retest-surface	MOTOR AVG	0.0121499
retest-surface	MOTOR AVG	0.429846		retest-surface	MOTOR AVG	0.0915077
retest-surface	MOTOR AVG	0.453359		retest-surface	MOTOR AVG	0.099075
retest-surface	MOTOR AVG	0.26679		retest-surface	MOTOR AVG	0.0246337
retest-surface	MOTOR AVG	0.615005		retest-surface	MOTOR AVG	0.192553
retest-surface	MOTOR AVG	0.591233		retest-surface	MOTOR AVG	0.191837
retest-surface	MOTOR AVG	0.37039		retest-surface	MOTOR AVG	0.0412096
retest-surface	MOTOR AVG	0.496757		retest-surface	MOTOR AVG	0.130373
retest-surface	MOTOR AVG	0.689193		retest-surface	MOTOR AVG	0.27117
retest-surface	MOTOR AVG	0.441892		retest-surface	MOTOR AVG	0.118483
retest-surface	MOTOR AVG	0.47066		retest-surface	MOTOR AVG	0.0856707
retest-surface	MOTOR AVG	0.309476		retest-surface	MOTOR AVG	0.016463
retest-surface	MOTOR AVG	0.638989		retest-surface	MOTOR AVG	0.224697
retest-surface	MOTOR AVG	0.347672		retest-surface	MOTOR AVG	0.0337115
retest-surface	MOTOR AVG	0.332428		retest-surface	MOTOR AVG	0.0340457
retest-surface	MOTOR AVG	0.462757		retest-surface	MOTOR AVG	0.0995879
retest-surface	MOTOR AVG	0.614852		retest-surface	MOTOR AVG	0.194525
retest-surface	MOTOR AVG	0.351462		retest-surface	MOTOR AVG	0.0732223
retest-surface	MOTOR AVG	0.393166		retest-surface	MOTOR AVG	0.0746659
retest-surface	MOTOR AVG	0.257627		retest-surface	MOTOR AVG	0.0439497
retest-surface	MOTOR AVG	0.379002		retest-surface	MOTOR AVG	0.0553742
retest-surface	MOTOR AVG	0.630384		retest-surface	MOTOR AVG	0.225619
retest-surface	MOTOR AVG	0.364718		retest-surface	MOTOR AVG	0.0449089
retest-surface	MOTOR AVG	0.505112		retest-surface	MOTOR AVG	0.111526
retest-surface	MOTOR AVG	0.406555		retest-surface	MOTOR AVG	0.0836865
retest-surface	MOTOR AVG	0.53187		retest-surface	MOTOR AVG	0.139979
retest-surface	MOTOR AVG	0.231956		retest-surface	MOTOR AVG	0.00794192
retest-surface	GAMBLING PUNISH-REWARD	0.0939873		retest-surface	GAMBLING REWARD	0.164206
retest-surface	GAMBLING PUNISH-REWARD	0.0162845		retest-surface	GAMBLING REWARD	0.210028
retest-surface	GAMBLING PUNISH-REWARD	0.0429049		retest-surface	GAMBLING REWARD	0.219301
retest-surface	GAMBLING PUNISH-REWARD	-0.0773228		retest-surface	GAMBLING REWARD	0.178198
retest-surface	GAMBLING PUNISH-REWARD	0.107716		retest-surface	GAMBLING REWARD	0.214608
retest-surface	GAMBLING PUNISH-REWARD	0.138712		retest-surface	GAMBLING REWARD	0.174969
retest-surface	GAMBLING PUNISH-REWARD	0.0277147		retest-surface	GAMBLING REWARD	0.180645
retest-surface	GAMBLING PUNISH-REWARD	0.0252336		retest-surface	GAMBLING REWARD	0.0410657
retest-surface	GAMBLING PUNISH-REWARD	0.115559		retest-surface	GAMBLING REWARD	0.256101
retest-surface	GAMBLING PUNISH-REWARD	0.0235854		retest-surface	GAMBLING REWARD	0.186255
retest-surface	GAMBLING PUNISH-REWARD	0.0276909		retest-surface	GAMBLING REWARD	0.177162
retest-surface	GAMBLING PUNISH-REWARD	-0.0703018		retest-surface	GAMBLING REWARD	0.130815
retest-surface	GAMBLING PUNISH-REWARD	0.191941		retest-surface	GAMBLING REWARD	0.154545
retest-surface	GAMBLING PUNISH-REWARD	0.0482865		retest-surface	GAMBLING REWARD	0.201151
retest-surface	GAMBLING PUNISH-REWARD	0.0340026		retest-surface	GAMBLING REWARD	0.155505
retest-surface	GAMBLING PUNISH-REWARD	0.0526554		retest-surface	GAMBLING REWARD	0.0739304
retest-surface	GAMBLING PUNISH-REWARD	0.135992		retest-surface	GAMBLING REWARD	0.176157
retest-surface	GAMBLING PUNISH-REWARD	0.0981344		retest-surface	GAMBLING REWARD	0.20849
retest-surface	GAMBLING PUNISH-REWARD	0.0478708		retest-surface	GAMBLING REWARD	0.115008
retest-surface	GAMBLING PUNISH-REWARD	0.011385		retest-surface	GAMBLING REWARD	0.0482818
retest-surface	GAMBLING PUNISH-REWARD	0.107316		retest-surface	GAMBLING REWARD	0.213396
retest-surface	GAMBLING PUNISH-REWARD	0.0246344		retest-surface	GAMBLING REWARD	0.182326
retest-surface	GAMBLING PUNISH-REWARD	0.0768661		retest-surface	GAMBLING REWARD	0.11846
retest-surface	GAMBLING PUNISH-REWARD	0.146339		retest-surface	GAMBLING REWARD	0.118635
retest-surface	GAMBLING PUNISH-REWARD	0.157337		retest-surface	GAMBLING REWARD	0.2103
retest-surface	GAMBLING PUNISH-REWARD	0.0426242		retest-surface	GAMBLING REWARD	0.094223
retest-surface	GAMBLING PUNISH-REWARD	0.00927668		retest-surface	GAMBLING REWARD	0.0952761
retest-surface	GAMBLING PUNISH-REWARD	0.0877101		retest-surface	GAMBLING REWARD	0.148359
retest-surface	GAMBLING PUNISH-REWARD	0.0997003		retest-surface	GAMBLING REWARD	0.172942
retest-surface	GAMBLING PUNISH-REWARD	0.0936057		retest-surface	GAMBLING REWARD	0.199361
retest-surface	GAMBLING PUNISH-REWARD	0.0656162		retest-surface	GAMBLING REWARD	0.162772
retest-surface	GAMBLING PUNISH-REWARD	0.037163		retest-surface	GAMBLING REWARD	0.0453914
retest-surface	GAMBLING PUNISH-REWARD	-0.017132		retest-surface	GAMBLING REWARD	0.193264
retest-surface	GAMBLING PUNISH-REWARD	0.0276556		retest-surface	GAMBLING REWARD	0.192754
retest-surface	GAMBLING PUNISH-REWARD	0.0107164		retest-surface	GAMBLING REWARD	0.150822
retest-surface	GAMBLING PUNISH-REWARD	0.0421699		retest-surface	GAMBLING REWARD	0.12687
retest-surface	GAMBLING PUNISH-REWARD	0.0604738		retest-surface	GAMBLING REWARD	0.213197
retest-surface	GAMBLING PUNISH-REWARD	-0.0794649		retest-surface	GAMBLING REWARD	0.144115
retest-surface	GAMBLING PUNISH-REWARD	0.0721513		retest-surface	GAMBLING REWARD	0.208192
retest-volume	LANGUAGE MATH-STORY	0.713471		retest-volume	LANGUAGE MATH-STORY	0.176886
retest-volume	LANGUAGE MATH-STORY	0.670518		retest-volume	LANGUAGE MATH-STORY	0.163727
retest-volume	LANGUAGE MATH-STORY	0.797494		retest-volume	LANGUAGE MATH-STORY	0.250347
retest-volume	LANGUAGE MATH-STORY	0.661279		retest-volume	LANGUAGE MATH-STORY	0.15312
retest-volume	LANGUAGE MATH-STORY	0.585306		retest-volume	LANGUAGE MATH-STORY	0.134593
retest-volume	LANGUAGE MATH-STORY	0.848575		retest-volume	LANGUAGE MATH-STORY	0.300369
retest-volume	LANGUAGE MATH-STORY	0.744278		retest-volume	LANGUAGE MATH-STORY	0.210715
retest-volume	LANGUAGE MATH-STORY	0.529307		retest-volume	LANGUAGE MATH-STORY	0.0948493
retest-volume	LANGUAGE MATH-STORY	0.742155		retest-volume	LANGUAGE MATH-STORY	0.229903
retest-volume	LANGUAGE MATH-STORY	0.753074		retest-volume	LANGUAGE MATH-STORY	0.241927
retest-volume	LANGUAGE MATH-STORY	0.826368		retest-volume	LANGUAGE MATH-STORY	0.28031
retest-volume	LANGUAGE MATH-STORY	0.531367		retest-volume	LANGUAGE MATH-STORY	0.0919656
retest-volume	LANGUAGE MATH-STORY	0.63653		retest-volume	LANGUAGE MATH-STORY	0.153485
retest-volume	LANGUAGE MATH-STORY	0.56681		retest-volume	LANGUAGE MATH-STORY	0.12159
retest-volume	LANGUAGE MATH-STORY	0.786591		retest-volume	LANGUAGE MATH-STORY	0.266222
retest-volume	LANGUAGE MATH-STORY	0.53027		retest-volume	LANGUAGE MATH-STORY	0.096077
retest-volume	LANGUAGE MATH-STORY	0.779685		retest-volume	LANGUAGE MATH-STORY	0.252526
retest-volume	LANGUAGE MATH-STORY	0.578196		retest-volume	LANGUAGE MATH-STORY	0.144032
retest-volume	LANGUAGE MATH-STORY	0.557747		retest-volume	LANGUAGE MATH-STORY	0.136655
retest-volume	LANGUAGE MATH-STORY	0.782936		retest-volume	LANGUAGE MATH-STORY	0.247547
retest-volume	LANGUAGE MATH-STORY	0.767001		retest-volume	LANGUAGE MATH-STORY	0.238304
retest-volume	LANGUAGE MATH-STORY	0.716061		retest-volume	LANGUAGE MATH-STORY	0.183889
retest-volume	LANGUAGE MATH-STORY	0.757925		retest-volume	LANGUAGE MATH-STORY	0.237855
retest-volume	LANGUAGE MATH-STORY	0.705986		retest-volume	LANGUAGE MATH-STORY	0.203627
retest-volume	LANGUAGE MATH-STORY	0.787836		retest-volume	LANGUAGE MATH-STORY	0.27797
retest-volume	LANGUAGE MATH-STORY	0.631811		retest-volume	LANGUAGE MATH-STORY	0.0997714
retest-volume	LANGUAGE MATH-STORY	0.644921		retest-volume	LANGUAGE MATH-STORY	0.145434
retest-volume	LANGUAGE MATH-STORY	0.691556		retest-volume	LANGUAGE MATH-STORY	0.224591
retest-volume	LANGUAGE MATH-STORY	0.75237		retest-volume	LANGUAGE MATH-STORY	0.21752
retest-volume	LANGUAGE MATH-STORY	0.762991		retest-volume	LANGUAGE MATH-STORY	0.263605
retest-volume	LANGUAGE MATH-STORY	0.519138		retest-volume	LANGUAGE MATH-STORY	0.0811916
retest-volume	LANGUAGE MATH-STORY	0.676274		retest-volume	LANGUAGE MATH-STORY	0.180223
retest-volume	LANGUAGE MATH-STORY	0.760516		retest-volume	LANGUAGE MATH-STORY	0.247571
retest-volume	LANGUAGE MATH-STORY	0.709884		retest-volume	LANGUAGE MATH-STORY	0.180215
retest-volume	LANGUAGE MATH-STORY	0.534905		retest-volume	LANGUAGE MATH-STORY	0.105537
retest-volume	LANGUAGE MATH-STORY	0.788651		retest-volume	LANGUAGE MATH-STORY	0.270834
retest-volume	LANGUAGE MATH-STORY	0.710264		retest-volume	LANGUAGE MATH-STORY	0.209792
retest-volume	LANGUAGE MATH-STORY	0.773067		retest-volume	LANGUAGE MATH-STORY	0.285294
retest-volume	LANGUAGE MATH-STORY	0.555825		retest-volume	LANGUAGE MATH-STORY	0.0677922
retest-volume	RELATIONAL REL	0.778948		retest-volume	RELATIONAL REL	0.168864
retest-volume	RELATIONAL REL	0.757849		retest-volume	RELATIONAL REL	0.159524
retest-volume	RELATIONAL REL	0.841558		retest-volume	RELATIONAL REL	0.229153
retest-volume	RELATIONAL REL	0.779055		retest-volume	RELATIONAL REL	0.162442
retest-volume	RELATIONAL REL	0.815257		retest-volume	RELATIONAL REL	0.19591
retest-volume	RELATIONAL REL	0.784164		retest-volume	RELATIONAL REL	0.205035
retest-volume	RELATIONAL REL	0.715793		retest-volume	RELATIONAL REL	0.130273
retest-volume	RELATIONAL REL	0.70119		retest-volume	RELATIONAL REL	0.118971
retest-volume	RELATIONAL REL	0.769138		retest-volume	RELATIONAL REL	0.15159
retest-volume	RELATIONAL REL	0.805052		retest-volume	RELATIONAL REL	0.172258
retest-volume	RELATIONAL REL	0.823711		retest-volume	RELATIONAL REL	0.231002
retest-volume	RELATIONAL REL	0.714367		retest-volume	RELATIONAL REL	0.0921044
retest-volume	RELATIONAL REL	0.752724		retest-volume	RELATIONAL REL	0.183036
retest-volume	RELATIONAL REL	0.67613		retest-volume	RELATIONAL REL	0.154245
retest-volume	RELATIONAL REL	0.644485		retest-volume	RELATIONAL REL	0.138537
retest-volume	RELATIONAL REL	0.632854		retest-volume	RELATIONAL REL	0.144545
retest-volume	RELATIONAL REL	0.817379		retest-volume	RELATIONAL REL	0.203415
retest-volume	RELATIONAL REL	0.754437		retest-volume	RELATIONAL REL	0.166948
retest-volume	RELATIONAL REL	0.689895		retest-volume	RELATIONAL REL	0.139067
retest-volume	RELATIONAL REL	0.725667		retest-volume	RELATIONAL REL	0.151358
retest-volume	RELATIONAL REL	0.702438		retest-volume	RELATIONAL REL	0.136225
retest-volume	RELATIONAL REL	0.777152		retest-volume	RELATIONAL REL	0.190984
retest-volume	RELATIONAL REL	0.585641		retest-volume	RELATIONAL REL	0.0406565
retest-volume	RELATIONAL REL	0.769965		retest-volume	RELATIONAL REL	0.190121
retest-volume	RELATIONAL REL	0.804561		retest-volume	RELATIONAL REL	0.226508
retest-volume	RELATIONAL REL	0.659603		retest-volume	RELATIONAL REL	0.0715285
retest-volume	RELATIONAL REL	0.74223		retest-volume	RELATIONAL REL	0.182763
retest-volume	RELATIONAL REL	0.621961		retest-volume	RELATIONAL REL	0.0991805
retest-volume	RELATIONAL REL	0.806263		retest-volume	RELATIONAL REL	0.194075
retest-volume	RELATIONAL REL	0.618996		retest-volume	RELATIONAL REL	0.129595
retest-volume	RELATIONAL REL	0.65111		retest-volume	RELATIONAL REL	0.135265
retest-volume	RELATIONAL REL	0.763948		retest-volume	RELATIONAL REL	0.203225
retest-volume	RELATIONAL REL	0.764846		retest-volume	RELATIONAL REL	0.171094
retest-volume	RELATIONAL REL	0.789736		retest-volume	RELATIONAL REL	0.213609
retest-volume	RELATIONAL REL	0.684774		retest-volume	RELATIONAL REL	0.0939026
retest-volume	RELATIONAL REL	0.781198		retest-volume	RELATIONAL REL	0.190597
retest-volume	RELATIONAL REL	0.677798		retest-volume	RELATIONAL REL	0.114454
retest-volume	RELATIONAL REL	0.846264		retest-volume	RELATIONAL REL	0.238896
retest-volume	RELATIONAL REL	0.617439		retest-volume	RELATIONAL REL	0.117808
retest-volume	SOCIAL TOM-RANDOM	0.367869		retest-volume	SOCIAL TOM-RANDOM	0.0784205
retest-volume	SOCIAL TOM-RANDOM	0.364094		retest-volume	SOCIAL TOM-RANDOM	0.0592485
retest-volume	SOCIAL TOM-RANDOM	0.521367		retest-volume	SOCIAL TOM-RANDOM	0.15825
retest-volume	SOCIAL TOM-RANDOM	0.483724		retest-volume	SOCIAL TOM-RANDOM	0.117999
retest-volume	SOCIAL TOM-RANDOM	0.352409		retest-volume	SOCIAL TOM-RANDOM	0.0618669
retest-volume	SOCIAL TOM-RANDOM	0.43788		retest-volume	SOCIAL TOM-RANDOM	0.095102
retest-volume	SOCIAL TOM-RANDOM	0.234879		retest-volume	SOCIAL TOM-RANDOM	0.0181157
retest-volume	SOCIAL TOM-RANDOM	0.241785		retest-volume	SOCIAL TOM-RANDOM	0.0145556
retest-volume	SOCIAL TOM-RANDOM	0.298694		retest-volume	SOCIAL TOM-RANDOM	0.0348152
retest-volume	SOCIAL TOM-RANDOM	0.394823		retest-volume	SOCIAL TOM-RANDOM	0.0721572
retest-volume	SOCIAL TOM-RANDOM	0.405897		retest-volume	SOCIAL TOM-RANDOM	0.0830527
retest-volume	SOCIAL TOM-RANDOM	0.372938		retest-volume	SOCIAL TOM-RANDOM	0.0715603
retest-volume	SOCIAL TOM-RANDOM	0.452132		retest-volume	SOCIAL TOM-RANDOM	0.12925
retest-volume	SOCIAL TOM-RANDOM	0.366493		retest-volume	SOCIAL TOM-RANDOM	0.0705492
retest-volume	SOCIAL TOM-RANDOM	0.276125		retest-volume	SOCIAL TOM-RANDOM	0.0311684
retest-volume	SOCIAL TOM-RANDOM	0.145036		retest-volume	SOCIAL TOM-RANDOM	-0.00279457
retest-volume	SOCIAL TOM-RANDOM	0.529222		retest-volume	SOCIAL TOM-RANDOM	0.16643
retest-volume	SOCIAL TOM-RANDOM	0.339413		retest-volume	SOCIAL TOM-RANDOM	0.0516366
retest-volume	SOCIAL TOM-RANDOM	0.297705		retest-volume	SOCIAL TOM-RANDOM	0.0277111
retest-volume	SOCIAL TOM-RANDOM	0.350531		retest-volume	SOCIAL TOM-RANDOM	0.0706824
retest-volume	SOCIAL TOM-RANDOM	0.284333		retest-volume	SOCIAL TOM-RANDOM	0.0324765
retest-volume	SOCIAL TOM-RANDOM	0.255504		retest-volume	SOCIAL TOM-RANDOM	0.0252983
retest-volume	SOCIAL TOM-RANDOM	0.389765		retest-volume	SOCIAL TOM-RANDOM	0.0602163
retest-volume	SOCIAL TOM-RANDOM	0.425383		retest-volume	SOCIAL TOM-RANDOM	0.0797123
retest-volume	SOCIAL TOM-RANDOM	0.516076		retest-volume	SOCIAL TOM-RANDOM	0.142464
retest-volume	SOCIAL TOM-RANDOM	0.333145		retest-volume	SOCIAL TOM-RANDOM	0.0472717
retest-volume	SOCIAL TOM-RANDOM	0.205616		retest-volume	SOCIAL TOM-RANDOM	0.0110949
retest-volume	SOCIAL TOM-RANDOM	0.392086		retest-volume	SOCIAL TOM-RANDOM	0.0746838
retest-volume	SOCIAL TOM-RANDOM	0.527926		retest-volume	SOCIAL TOM-RANDOM	0.169294
retest-volume	SOCIAL TOM-RANDOM	0.293857		retest-volume	SOCIAL TOM-RANDOM	0.0424427
retest-volume	SOCIAL TOM-RANDOM	0.18973		retest-volume	SOCIAL TOM-RANDOM	-0.00703024
retest-volume	SOCIAL TOM-RANDOM	0.432669		retest-volume	SOCIAL TOM-RANDOM	0.108678
retest-volume	SOCIAL TOM-RANDOM	0.303137		retest-volume	SOCIAL TOM-RANDOM	0.0341066
retest-volume	SOCIAL TOM-RANDOM	0.30994		retest-volume	SOCIAL TOM-RANDOM	0.035509
retest-volume	SOCIAL TOM-RANDOM	0.195447		retest-volume	SOCIAL TOM-RANDOM	0.0116005
retest-volume	SOCIAL TOM-RANDOM	0.591438		retest-volume	SOCIAL TOM-RANDOM	0.222899
retest-volume	SOCIAL TOM-RANDOM	0.182809		retest-volume	SOCIAL TOM-RANDOM	0.0140983
retest-volume	SOCIAL TOM-RANDOM	0.504855		retest-volume	SOCIAL TOM-RANDOM	0.130504
retest-volume	SOCIAL TOM-RANDOM	0.0927456		retest-volume	SOCIAL TOM-RANDOM	-0.00170522
retest-volume	EMOTION FACES-SHAPES	0.32877		retest-volume	EMOTION FACES-SHAPES	0.0273581
retest-volume	EMOTION FACES-SHAPES	0.515242		retest-volume	EMOTION FACES-SHAPES	0.112259
retest-volume	EMOTION FACES-SHAPES	0.703454		retest-volume	EMOTION FACES-SHAPES	0.292636
retest-volume	EMOTION FACES-SHAPES	0.477185		retest-volume	EMOTION FACES-SHAPES	0.088974
retest-volume	EMOTION FACES-SHAPES	0.560202		retest-volume	EMOTION FACES-SHAPES	0.14486
retest-volume	EMOTION FACES-SHAPES	0.442348		retest-volume	EMOTION FACES-SHAPES	0.050776
retest-volume	EMOTION FACES-SHAPES	0.485408		retest-volume	EMOTION FACES-SHAPES	0.092735
retest-volume	EMOTION FACES-SHAPES	0.410001		retest-volume	EMOTION FACES-SHAPES	0.0677328
retest-volume	EMOTION FACES-SHAPES	0.582023		retest-volume	EMOTION FACES-SHAPES	0.194653
retest-volume	EMOTION FACES-SHAPES	0.639745		retest-volume	EMOTION FACES-SHAPES	0.203763
retest-volume	EMOTION FACES-SHAPES	0.643598		retest-volume	EMOTION FACES-SHAPES	0.228136
retest-volume	EMOTION FACES-SHAPES	0.506641		retest-volume	EMOTION FACES-SHAPES	0.131227
retest-volume	EMOTION FACES-SHAPES	0.433123		retest-volume	EMOTION FACES-SHAPES	0.0575509
retest-volume	EMOTION FACES-SHAPES	0.434058		retest-volume	EMOTION FACES-SHAPES	0.0863972
retest-volume	EMOTION FACES-SHAPES	0.309055		retest-volume	EMOTION FACES-SHAPES	0.0507856
retest-volume	EMOTION FACES-SHAPES	0.269713		retest-volume	EMOTION FACES-SHAPES	0.0247488
retest-volume	EMOTION FACES-SHAPES	0.623467		retest-volume	EMOTION FACES-SHAPES	0.211872
retest-volume	EMOTION FACES-SHAPES	0.368668		retest-volume	EMOTION FACES-SHAPES	0.0409175
retest-volume	EMOTION FACES-SHAPES	0.492184		retest-volume	EMOTION FACES-SHAPES	0.108305
retest-volume	EMOTION FACES-SHAPES	0.500299		retest-volume	EMOTION FACES-SHAPES	0.117819
retest-volume	EMOTION FACES-SHAPES	0.528626		retest-volume	EMOTION FACES-SHAPES	0.123406
retest-volume	EMOTION FACES-SHAPES	0.536874		retest-volume	EMOTION FACES-SHAPES	0.136385
retest-volume	EMOTION FACES-SHAPES	0.473345		retest-volume	EMOTION FACES-SHAPES	0.0790429
retest-volume	EMOTION FACES-SHAPES	0.547905		retest-volume	EMOTION FACES-SHAPES	0.138107
retest-volume	EMOTION FACES-SHAPES	0.401563		retest-volume	EMOTION FACES-SHAPES	0.0448983
retest-volume	EMOTION FACES-SHAPES	0.509877		retest-volume	EMOTION FACES-SHAPES	0.103429
retest-volume	EMOTION FACES-SHAPES	0.386947		retest-volume	EMOTION FACES-SHAPES	0.0699786
retest-volume	EMOTION FACES-SHAPES	0.560575		retest-volume	EMOTION FACES-SHAPES	0.140765
retest-volume	EMOTION FACES-SHAPES	0.634234		retest-volume	EMOTION FACES-SHAPES	0.21017
retest-volume	EMOTION FACES-SHAPES	0.392353		retest-volume	EMOTION FACES-SHAPES	0.0783555
retest-volume	EMOTION FACES-SHAPES	0.468774		retest-volume	EMOTION FACES-SHAPES	0.0838541
retest-volume	EMOTION FACES-SHAPES	0.493472		retest-volume	EMOTION FACES-SHAPES	0.132914
retest-volume	EMOTION FACES-SHAPES	0.587656		retest-volume	EMOTION FACES-SHAPES	0.176738
retest-volume	EMOTION FACES-SHAPES	0.520606		retest-volume	EMOTION FACES-SHAPES	0.134846
retest-volume	EMOTION FACES-SHAPES	0.515977		retest-volume	EMOTION FACES-SHAPES	0.131837
retest-volume	EMOTION FACES-SHAPES	0.433753		retest-volume	EMOTION FACES-SHAPES	0.0819288
retest-volume	EMOTION FACES-SHAPES	0.440267		retest-volume	EMOTION FACES-SHAPES	0.0720577
retest-volume	EMOTION FACES-SHAPES	0.261893		retest-volume	EMOTION FACES-SHAPES	0.0141732
retest-volume	EMOTION FACES-SHAPES	0.48625		retest-volume	EMOTION FACES-SHAPES	0.0939067
retest-volume	WM 2BK-0BK	0.51619		retest-volume	WM 2BK-0BK	0.129624
retest-volume	WM 2BK-0BK	0.406699		retest-volume	WM 2BK-0BK	0.09814
retest-volume	WM 2BK-0BK	0.671966		retest-volume	WM 2BK-0BK	0.262901
retest-volume	WM 2BK-0BK	0.569033		retest-volume	WM 2BK-0BK	0.203689
retest-volume	WM 2BK-0BK	0.557637		retest-volume	WM 2BK-0BK	0.18658
retest-volume	WM 2BK-0BK	0.235496		retest-volume	WM 2BK-0BK	0.0161464
retest-volume	WM 2BK-0BK	0.171735		retest-volume	WM 2BK-0BK	0.0113321
retest-volume	WM 2BK-0BK	0.125207		retest-volume	WM 2BK-0BK	0.00490656
retest-volume	WM 2BK-0BK	0.585067		retest-volume	WM 2BK-0BK	0.19273
retest-volume	WM 2BK-0BK	0.6482		retest-volume	WM 2BK-0BK	0.249432
retest-volume	WM 2BK-0BK	0.539801		retest-volume	WM 2BK-0BK	0.16302
retest-volume	WM 2BK-0BK	0.433068		retest-volume	WM 2BK-0BK	0.0922442
retest-volume	WM 2BK-0BK	0.266965		retest-volume	WM 2BK-0BK	0.0147157
retest-volume	WM 2BK-0BK	0.514649		retest-volume	WM 2BK-0BK	0.149185
retest-volume	WM 2BK-0BK	0.344921		retest-volume	WM 2BK-0BK	0.0650948
retest-volume	WM 2BK-0BK	0.101092		retest-volume	WM 2BK-0BK	0.00386238
retest-volume	WM 2BK-0BK	0.293308		retest-volume	WM 2BK-0BK	0.010229
retest-volume	WM 2BK-0BK	0.535417		retest-volume	WM 2BK-0BK	0.144089
retest-volume	WM 2BK-0BK	0.451642		retest-volume	WM 2BK-0BK	0.123175
retest-volume	WM 2BK-0BK	0.521805		retest-volume	WM 2BK-0BK	0.170651
retest-volume	WM 2BK-0BK	0.294817		retest-volume	WM 2BK-0BK	0.0513595
retest-volume	WM 2BK-0BK	0.185993		retest-volume	WM 2BK-0BK	0.0216872
retest-volume	WM 2BK-0BK	0.025026		retest-volume	WM 2BK-0BK	-0.0028543
retest-volume	WM 2BK-0BK	0.630951		retest-volume	WM 2BK-0BK	0.235935
retest-volume	WM 2BK-0BK	0.516603		retest-volume	WM 2BK-0BK	0.142205
retest-volume	WM 2BK-0BK	0.308006		retest-volume	WM 2BK-0BK	0.0386279
retest-volume	WM 2BK-0BK	0.107675		retest-volume	WM 2BK-0BK	0.00585843
retest-volume	WM 2BK-0BK	0.228371		retest-volume	WM 2BK-0BK	0.011253
retest-volume	WM 2BK-0BK	0.54882		retest-volume	WM 2BK-0BK	0.172189
retest-volume	WM 2BK-0BK	0.335703		retest-volume	WM 2BK-0BK	0.0811667
retest-volume	WM 2BK-0BK	0.211044		retest-volume	WM 2BK-0BK	0.0177567
retest-volume	WM 2BK-0BK	0.197843		retest-volume	WM 2BK-0BK	0.0276478
retest-volume	WM 2BK-0BK	0.534987		retest-volume	WM 2BK-0BK	0.170887
retest-volume	WM 2BK-0BK	0.14334		retest-volume	WM 2BK-0BK	0.0132228
retest-volume	WM 2BK-0BK	0.120953		retest-volume	WM 2BK-0BK	0.00967968
retest-volume	WM 2BK-0BK	0.628199		retest-volume	WM 2BK-0BK	0.2188
retest-volume	WM 2BK-0BK	0.486497		retest-volume	WM 2BK-0BK	0.133898
retest-volume	WM 2BK-0BK	0.450953		retest-volume	WM 2BK-0BK	0.10739
retest-volume	WM 2BK-0BK	0.202159		retest-volume	WM 2BK-0BK	0.0098234
retest-volume	MOTOR AVG	0.550952		retest-volume	MOTOR AVG	0.16005
retest-volume	MOTOR AVG	0.385633		retest-volume	MOTOR AVG	0.0627358
retest-volume	MOTOR AVG	0.52812		retest-volume	MOTOR AVG	0.171118
retest-volume	MOTOR AVG	0.496437		retest-volume	MOTOR AVG	0.135189
retest-volume	MOTOR AVG	0.535224		retest-volume	MOTOR AVG	0.136425
retest-volume	MOTOR AVG	0.522988		retest-volume	MOTOR AVG	0.131425
retest-volume	MOTOR AVG	0.278677		retest-volume	MOTOR AVG	0.034028
retest-volume	MOTOR AVG	0.266778		retest-volume	MOTOR AVG	0.00348872
retest-volume	MOTOR AVG	0.597295		retest-volume	MOTOR AVG	0.211672
retest-volume	MOTOR AVG	0.486429		retest-volume	MOTOR AVG	0.109547
retest-volume	MOTOR AVG	0.668234		retest-volume	MOTOR AVG	0.252584
retest-volume	MOTOR AVG	0.501267		retest-volume	MOTOR AVG	0.123464
retest-volume	MOTOR AVG	0.329462		retest-volume	MOTOR AVG	0.0190154
retest-volume	MOTOR AVG	0.423646		retest-volume	MOTOR AVG	0.0895431
retest-volume	MOTOR AVG	0.467584		retest-volume	MOTOR AVG	0.111445
retest-volume	MOTOR AVG	0.258543		retest-volume	MOTOR AVG	0.0215188
retest-volume	MOTOR AVG	0.619079		retest-volume	MOTOR AVG	0.192769
retest-volume	MOTOR AVG	0.590252		retest-volume	MOTOR AVG	0.190661
retest-volume	MOTOR AVG	0.362244		retest-volume	MOTOR AVG	0.034393
retest-volume	MOTOR AVG	0.505692		retest-volume	MOTOR AVG	0.13907
retest-volume	MOTOR AVG	0.684603		retest-volume	MOTOR AVG	0.262163
retest-volume	MOTOR AVG	0.430119		retest-volume	MOTOR AVG	0.113616
retest-volume	MOTOR AVG	0.472041		retest-volume	MOTOR AVG	0.0835434
retest-volume	MOTOR AVG	0.336389		retest-volume	MOTOR AVG	0.0244111
retest-volume	MOTOR AVG	0.631518		retest-volume	MOTOR AVG	0.217365
retest-volume	MOTOR AVG	0.323956		retest-volume	MOTOR AVG	0.0226835
retest-volume	MOTOR AVG	0.322671		retest-volume	MOTOR AVG	0.02804
retest-volume	MOTOR AVG	0.481822		retest-volume	MOTOR AVG	0.111316
retest-volume	MOTOR AVG	0.622014		retest-volume	MOTOR AVG	0.19596
retest-volume	MOTOR AVG	0.339057		retest-volume	MOTOR AVG	0.0662761
retest-volume	MOTOR AVG	0.371754		retest-volume	MOTOR AVG	0.0659138
retest-volume	MOTOR AVG	0.264902		retest-volume	MOTOR AVG	0.0445583
retest-volume	MOTOR AVG	0.371506		retest-volume	MOTOR AVG	0.0451278
retest-volume	MOTOR AVG	0.646265		retest-volume	MOTOR AVG	0.231169
retest-volume	MOTOR AVG	0.316118		retest-volume	MOTOR AVG	0.0219766
retest-volume	MOTOR AVG	0.458445		retest-volume	MOTOR AVG	0.0800986
retest-volume	MOTOR AVG	0.405824		retest-volume	MOTOR AVG	0.0915361
retest-volume	MOTOR AVG	0.528188		retest-volume	MOTOR AVG	0.134789
retest-volume	MOTOR AVG	0.222142		retest-volume	MOTOR AVG	0.00607406
retest-volume	GAMBLING PUNISH-REWARD	0.0869989		retest-volume	GAMBLING REWARD	0.145605
retest-volume	GAMBLING PUNISH-REWARD	0.0167922		retest-volume	GAMBLING REWARD	0.208592
retest-volume	GAMBLING PUNISH-REWARD	0.0503467		retest-volume	GAMBLING REWARD	0.237001
retest-volume	GAMBLING PUNISH-REWARD	-0.0853145		retest-volume	GAMBLING REWARD	0.172116
retest-volume	GAMBLING PUNISH-REWARD	0.114981		retest-volume	GAMBLING REWARD	0.217276
retest-volume	GAMBLING PUNISH-REWARD	0.132843		retest-volume	GAMBLING REWARD	0.172785
retest-volume	GAMBLING PUNISH-REWARD	0.0262173		retest-volume	GAMBLING REWARD	0.160546
retest-volume	GAMBLING PUNISH-REWARD	0.0297642		retest-volume	GAMBLING REWARD	0.0272445
retest-volume	GAMBLING PUNISH-REWARD	0.124265		retest-volume	GAMBLING REWARD	0.259788
retest-volume	GAMBLING PUNISH-REWARD	0.0439822		retest-volume	GAMBLING REWARD	0.194199
retest-volume	GAMBLING PUNISH-REWARD	0.0347787		retest-volume	GAMBLING REWARD	0.176251
retest-volume	GAMBLING PUNISH-REWARD	-0.0705312		retest-volume	GAMBLING REWARD	0.127072
retest-volume	GAMBLING PUNISH-REWARD	0.198169		retest-volume	GAMBLING REWARD	0.161694
retest-volume	GAMBLING PUNISH-REWARD	0.0524207		retest-volume	GAMBLING REWARD	0.199981
retest-volume	GAMBLING PUNISH-REWARD	0.017083		retest-volume	GAMBLING REWARD	0.151404
retest-volume	GAMBLING PUNISH-REWARD	0.0549977		retest-volume	GAMBLING REWARD	0.0743547
retest-volume	GAMBLING PUNISH-REWARD	0.12378		retest-volume	GAMBLING REWARD	0.169395
retest-volume	GAMBLING PUNISH-REWARD	0.0770789		retest-volume	GAMBLING REWARD	0.201172
retest-volume	GAMBLING PUNISH-REWARD	0.0603358		retest-volume	GAMBLING REWARD	0.108246
retest-volume	GAMBLING PUNISH-REWARD	0.00540707		retest-volume	GAMBLING REWARD	0.051489
retest-volume	GAMBLING PUNISH-REWARD	0.105193		retest-volume	GAMBLING REWARD	0.208049
retest-volume	GAMBLING PUNISH-REWARD	0.0187311		retest-volume	GAMBLING REWARD	0.166494
retest-volume	GAMBLING PUNISH-REWARD	0.0615049		retest-volume	GAMBLING REWARD	0.0952108
retest-volume	GAMBLING PUNISH-REWARD	0.16055		retest-volume	GAMBLING REWARD	0.106623
retest-volume	GAMBLING PUNISH-REWARD	0.140122		retest-volume	GAMBLING REWARD	0.21395
retest-volume	GAMBLING PUNISH-REWARD	0.0426653		retest-volume	GAMBLING REWARD	0.0826165
retest-volume	GAMBLING PUNISH-REWARD	0.0253776		retest-volume	GAMBLING REWARD	0.0793059
retest-volume	GAMBLING PUNISH-REWARD	0.0856742		retest-volume	GAMBLING REWARD	0.147045
retest-volume	GAMBLING PUNISH-REWARD	0.0936587		retest-volume	GAMBLING REWARD	0.168551
retest-volume	GAMBLING PUNISH-REWARD	0.0899776		retest-volume	GAMBLING REWARD	0.219457
retest-volume	GAMBLING PUNISH-REWARD	0.0613522		retest-volume	GAMBLING REWARD	0.162107
retest-volume	GAMBLING PUNISH-REWARD	0.0401164		retest-volume	GAMBLING REWARD	0.0382969
retest-volume	GAMBLING PUNISH-REWARD	-0.0395017		retest-volume	GAMBLING REWARD	0.202509
retest-volume	GAMBLING PUNISH-REWARD	0.0379484		retest-volume	GAMBLING REWARD	0.19591
retest-volume	GAMBLING PUNISH-REWARD	0.00951501		retest-volume	GAMBLING REWARD	0.147904
retest-volume	GAMBLING PUNISH-REWARD	0.0483271		retest-volume	GAMBLING REWARD	0.124218
retest-volume	GAMBLING PUNISH-REWARD	0.0682973		retest-volume	GAMBLING REWARD	0.215345
retest-volume	GAMBLING PUNISH-REWARD	-0.0587133		retest-volume	GAMBLING REWARD	0.128513
retest-volume	GAMBLING PUNISH-REWARD	0.0705604		retest-volume	GAMBLING REWARD	0.207232
tavor-surface	LANGUAGE MATH-STORY	0.708627		tavor-surface	LANGUAGE MATH-STORY	0.0635402
tavor-surface	LANGUAGE MATH-STORY	0.692224		tavor-surface	LANGUAGE MATH-STORY	0.0954848
tavor-surface	LANGUAGE MATH-STORY	0.721503		tavor-surface	LANGUAGE MATH-STORY	0.0729422
tavor-surface	LANGUAGE MATH-STORY	0.680643		tavor-surface	LANGUAGE MATH-STORY	0.0864058
tavor-surface	LANGUAGE MATH-STORY	0.537025		tavor-surface	LANGUAGE MATH-STORY	0.0445734
tavor-surface	LANGUAGE MATH-STORY	0.826293		tavor-surface	LANGUAGE MATH-STORY	0.135646
tavor-surface	LANGUAGE MATH-STORY	0.750551		tavor-surface	LANGUAGE MATH-STORY	0.0998838
tavor-surface	LANGUAGE MATH-STORY	0.540378		tavor-surface	LANGUAGE MATH-STORY	0.0405988
tavor-surface	LANGUAGE MATH-STORY	0.727596		tavor-surface	LANGUAGE MATH-STORY	0.126415
tavor-surface	LANGUAGE MATH-STORY	0.692432		tavor-surface	LANGUAGE MATH-STORY	0.0820415
tavor-surface	LANGUAGE MATH-STORY	0.775992		tavor-surface	LANGUAGE MATH-STORY	0.104052
tavor-surface	LANGUAGE MATH-STORY	0.553566		tavor-surface	LANGUAGE MATH-STORY	0.0373282
tavor-surface	LANGUAGE MATH-STORY	0.677965		tavor-surface	LANGUAGE MATH-STORY	0.0925607
tavor-surface	LANGUAGE MATH-STORY	0.610405		tavor-surface	LANGUAGE MATH-STORY	0.0746759
tavor-surface	LANGUAGE MATH-STORY	0.695657		tavor-surface	LANGUAGE MATH-STORY	0.0661195
tavor-surface	LANGUAGE MATH-STORY	0.537406		tavor-surface	LANGUAGE MATH-STORY	0.0420655
tavor-surface	LANGUAGE MATH-STORY	0.735356		tavor-surface	LANGUAGE MATH-STORY	0.0964819
tavor-surface	LANGUAGE MATH-STORY	0.534457		tavor-surface	LANGUAGE MATH-STORY	0.0544941
tavor-surface	LANGUAGE MATH-STORY	0.475249		tavor-surface	LANGUAGE MATH-STORY	0.0383572
tavor-surface	LANGUAGE MATH-STORY	0.767633		tavor-surface	LANGUAGE MATH-STORY	0.11831
tavor-surface	LANGUAGE MATH-STORY	0.739705		tavor-surface	LANGUAGE MATH-STORY	0.107084
tavor-surface	LANGUAGE MATH-STORY	0.725888		tavor-surface	LANGUAGE MATH-STORY	0.0797677
tavor-surface	LANGUAGE MATH-STORY	0.704069		tavor-surface	LANGUAGE MATH-STORY	0.0797022
tavor-surface	LANGUAGE MATH-STORY	0.631085		tavor-surface	LANGUAGE MATH-STORY	0.048379
tavor-surface	LANGUAGE MATH-STORY	0.656637		tavor-surface	LANGUAGE MATH-STORY	0.0586759
tavor-surface	LANGUAGE MATH-STORY	0.732765		tavor-surface	LANGUAGE MATH-STORY	0.0802361
tavor-surface	LANGUAGE MATH-STORY	0.68528		tavor-surface	LANGUAGE MATH-STORY	0.0934404
tavor-surface	LANGUAGE MATH-STORY	0.576606		tavor-surface	LANGUAGE MATH-STORY	0.052592
tavor-surface	LANGUAGE MATH-STORY	0.7559		tavor-surface	LANGUAGE MATH-STORY	0.112928
tavor-surface	LANGUAGE MATH-STORY	0.71774		tavor-surface	LANGUAGE MATH-STORY	0.103419
tavor-surface	LANGUAGE MATH-STORY	0.535376		tavor-surface	LANGUAGE MATH-STORY	0.0391206
tavor-surface	LANGUAGE MATH-STORY	0.674474		tavor-surface	LANGUAGE MATH-STORY	0.0831371
tavor-surface	LANGUAGE MATH-STORY	0.69368		tavor-surface	LANGUAGE MATH-STORY	0.0879438
tavor-surface	LANGUAGE MATH-STORY	0.716634		tavor-surface	LANGUAGE MATH-STORY	0.0867077
tavor-surface	LANGUAGE MATH-STORY	0.534082		tavor-surface	LANGUAGE MATH-STORY	0.0452583
tavor-surface	LANGUAGE MATH-STORY	0.734836		tavor-surface	LANGUAGE MATH-STORY	0.107659
tavor-surface	LANGUAGE MATH-STORY	0.655661		tavor-surface	LANGUAGE MATH-STORY	0.0752846
tavor-surface	LANGUAGE MATH-STORY	0.63107		tavor-surface	LANGUAGE MATH-STORY	0.0670351
tavor-surface	LANGUAGE MATH-STORY	0.718297		tavor-surface	LANGUAGE MATH-STORY	0.0914594
tavor-surface	RELATIONAL REL	0.781969		tavor-surface	RELATIONAL REL	0.0594002
tavor-surface	RELATIONAL REL	0.754779		tavor-surface	RELATIONAL REL	0.0752763
tavor-surface	RELATIONAL REL	0.764915		tavor-surface	RELATIONAL REL	0.061506
tavor-surface	RELATIONAL REL	0.782024		tavor-surface	RELATIONAL REL	0.0672394
tavor-surface	RELATIONAL REL	0.784313		tavor-surface	RELATIONAL REL	0.0650486
tavor-surface	RELATIONAL REL	0.745154		tavor-surface	RELATIONAL REL	0.0862798
tavor-surface	RELATIONAL REL	0.71687		tavor-surface	RELATIONAL REL	0.0376134
tavor-surface	RELATIONAL REL	0.699105		tavor-surface	RELATIONAL REL	0.041247
tavor-surface	RELATIONAL REL	0.765269		tavor-surface	RELATIONAL REL	0.0537778
tavor-surface	RELATIONAL REL	0.792279		tavor-surface	RELATIONAL REL	0.0492134
tavor-surface	RELATIONAL REL	0.73798		tavor-surface	RELATIONAL REL	0.0588075
tavor-surface	RELATIONAL REL	0.799034		tavor-surface	RELATIONAL REL	0.0589946
tavor-surface	RELATIONAL REL	0.707138		tavor-surface	RELATIONAL REL	0.0545388
tavor-surface	RELATIONAL REL	0.595746		tavor-surface	RELATIONAL REL	0.0180137
tavor-surface	RELATIONAL REL	0.580198		tavor-surface	RELATIONAL REL	0.0311596
tavor-surface	RELATIONAL REL	0.570497		tavor-surface	RELATIONAL REL	0.0459336
tavor-surface	RELATIONAL REL	0.763886		tavor-surface	RELATIONAL REL	0.0572233
tavor-surface	RELATIONAL REL	0.736537		tavor-surface	RELATIONAL REL	0.0526663
tavor-surface	RELATIONAL REL	0.656271		tavor-surface	RELATIONAL REL	0.0488439
tavor-surface	RELATIONAL REL	0.716357		tavor-surface	RELATIONAL REL	0.0596314
tavor-surface	RELATIONAL REL	0.692513		tavor-surface	RELATIONAL REL	0.0572403
tavor-surface	RELATIONAL REL	0.703426		tavor-surface	RELATIONAL REL	0.0369056
tavor-surface	RELATIONAL REL	0.666103		tavor-surface	RELATIONAL REL	0.0452495
tavor-surface	RELATIONAL REL	0.710881		tavor-surface	RELATIONAL REL	0.0428669
tavor-surface	RELATIONAL REL	0.705363		tavor-surface	RELATIONAL REL	0.0541606
tavor-surface	RELATIONAL REL	0.72371		tavor-surface	RELATIONAL REL	0.0407453
tavor-surface	RELATIONAL REL	0.696961		tavor-surface	RELATIONAL REL	0.0657663
tavor-surface	RELATIONAL REL	0.572706		tavor-surface	RELATIONAL REL	0.0312015
tavor-surface	RELATIONAL REL	0.762362		tavor-surface	RELATIONAL REL	0.0618069
tavor-surface	RELATIONAL REL	0.583856		tavor-surface	RELATIONAL REL	0.040924
tavor-surface	RELATIONAL REL	0.61561		tavor-surface	RELATIONAL REL	0.0382951
tavor-surface	RELATIONAL REL	0.693235		tavor-surface	RELATIONAL REL	0.0496574
tavor-surface	RELATIONAL REL	0.724636		tavor-surface	RELATIONAL REL	0.0588205
tavor-surface	RELATIONAL REL	0.695439		tavor-surface	RELATIONAL REL	0.0498556
tavor-surface	RELATIONAL REL	0.740509		tavor-surface	RELATIONAL REL	0.0577766
tavor-surface	RELATIONAL REL	0.733727		tavor-surface	RELATIONAL REL	0.0560552
tavor-surface	RELATIONAL REL	0.708614		tavor-surface	RELATIONAL REL	0.0519391
tavor-surface	RELATIONAL REL	0.784156		tavor-surface	RELATIONAL REL	0.0766388
tavor-surface	RELATIONAL REL	0.572968		tavor-surface	RELATIONAL REL	0.0178013
tavor-surface	SOCIAL TOM-RANDOM	0.371505		tavor-surface	SOCIAL TOM-RANDOM	0.0244751
tavor-surface	SOCIAL TOM-RANDOM	0.47135		tavor-surface	SOCIAL TOM-RANDOM	0.031767
tavor-surface	SOCIAL TOM-RANDOM	0.454797		tavor-surface	SOCIAL TOM-RANDOM	0.0286506
tavor-surface	SOCIAL TOM-RANDOM	0.536927		tavor-surface	SOCIAL TOM-RANDOM	0.0534511
tavor-surface	SOCIAL TOM-RANDOM	0.400358		tavor-surface	SOCIAL TOM-RANDOM	0.0180388
tavor-surface	SOCIAL TOM-RANDOM	0.491833		tavor-surface	SOCIAL TOM-RANDOM	0.0479642
tavor-surface	SOCIAL TOM-RANDOM	0.291958		tavor-surface	SOCIAL TOM-RANDOM	0.0128921
tavor-surface	SOCIAL TOM-RANDOM	0.407003		tavor-surface	SOCIAL TOM-RANDOM	0.0165401
tavor-surface	SOCIAL TOM-RANDOM	0.358612		tavor-surface	SOCIAL TOM-RANDOM	0.0114792
tavor-surface	SOCIAL TOM-RANDOM	0.491297		tavor-surface	SOCIAL TOM-RANDOM	0.0400571
tavor-surface	SOCIAL TOM-RANDOM	0.373176		tavor-surface	SOCIAL TOM-RANDOM	0.0115374
tavor-surface	SOCIAL TOM-RANDOM	0.353253		tavor-surface	SOCIAL TOM-RANDOM	0.0154565
tavor-surface	SOCIAL TOM-RANDOM	0.445613		tavor-surface	SOCIAL TOM-RANDOM	0.0450314
tavor-surface	SOCIAL TOM-RANDOM	0.39379		tavor-surface	SOCIAL TOM-RANDOM	0.0277057
tavor-surface	SOCIAL TOM-RANDOM	0.377329		tavor-surface	SOCIAL TOM-RANDOM	0.027977
tavor-surface	SOCIAL TOM-RANDOM	0.350076		tavor-surface	SOCIAL TOM-RANDOM	0.0164058
tavor-surface	SOCIAL TOM-RANDOM	0.475437		tavor-surface	SOCIAL TOM-RANDOM	0.0348757
tavor-surface	SOCIAL TOM-RANDOM	0.433421		tavor-surface	SOCIAL TOM-RANDOM	0.024717
tavor-surface	SOCIAL TOM-RANDOM	0.461129		tavor-surface	SOCIAL TOM-RANDOM	0.0238792
tavor-surface	SOCIAL TOM-RANDOM	0.340894		tavor-surface	SOCIAL TOM-RANDOM	0.0180854
tavor-surface	SOCIAL TOM-RANDOM	0.365666		tavor-surface	SOCIAL TOM-RANDOM	0.0179245
tavor-surface	SOCIAL TOM-RANDOM	0.326356		tavor-surface	SOCIAL TOM-RANDOM	0.0105671
tavor-surface	SOCIAL TOM-RANDOM	0.550333		tavor-surface	SOCIAL TOM-RANDOM	0.0465244
tavor-surface	SOCIAL TOM-RANDOM	0.519386		tavor-surface	SOCIAL TOM-RANDOM	0.0227201
tavor-surface	SOCIAL TOM-RANDOM	0.537115		tavor-surface	SOCIAL TOM-RANDOM	0.0627316
tavor-surface	SOCIAL TOM-RANDOM	0.417553		tavor-surface	SOCIAL TOM-RANDOM	0.0320085
tavor-surface	SOCIAL TOM-RANDOM	0.331365		tavor-surface	SOCIAL TOM-RANDOM	0.0242318
tavor-surface	SOCIAL TOM-RANDOM	0.438166		tavor-surface	SOCIAL TOM-RANDOM	0.0254511
tavor-surface	SOCIAL TOM-RANDOM	0.398613		tavor-surface	SOCIAL TOM-RANDOM	0.0219714
tavor-surface	SOCIAL TOM-RANDOM	0.366827		tavor-surface	SOCIAL TOM-RANDOM	0.0178363
tavor-surface	SOCIAL TOM-RANDOM	0.463873		tavor-surface	SOCIAL TOM-RANDOM	0.0300895
tavor-surface	SOCIAL TOM-RANDOM	0.46604		tavor-surface	SOCIAL TOM-RANDOM	0.0347535
tavor-surface	SOCIAL TOM-RANDOM	0.44984		tavor-surface	SOCIAL TOM-RANDOM	0.02797
tavor-surface	SOCIAL TOM-RANDOM	0.441343		tavor-surface	SOCIAL TOM-RANDOM	0.0242998
tavor-surface	SOCIAL TOM-RANDOM	0.31087		tavor-surface	SOCIAL TOM-RANDOM	0.013294
tavor-surface	SOCIAL TOM-RANDOM	0.523782		tavor-surface	SOCIAL TOM-RANDOM	0.0464424
tavor-surface	SOCIAL TOM-RANDOM	0.240403		tavor-surface	SOCIAL TOM-RANDOM	0.0123461
tavor-surface	SOCIAL TOM-RANDOM	0.550062		tavor-surface	SOCIAL TOM-RANDOM	0.0587079
tavor-surface	SOCIAL TOM-RANDOM	0.220285		tavor-surface	SOCIAL TOM-RANDOM	0.00575071
tavor-surface	EMOTION FACES-SHAPES	0.38592		tavor-surface	EMOTION FACES-SHAPES	0.0175277
tavor-surface	EMOTION FACES-SHAPES	0.497209		tavor-surface	EMOTION FACES-SHAPES	0.0399383
tavor-surface	EMOTION FACES-SHAPES	0.459851		tavor-surface	EMOTION FACES-SHAPES	0.0331575
tavor-surface	EMOTION FACES-SHAPES	0.444125		tavor-surface	EMOTION FACES-SHAPES	0.0174595
tavor-surface	EMOTION FACES-SHAPES	0.478098		tavor-surface	EMOTION FACES-SHAPES	0.0303261
tavor-surface	EMOTION FACES-SHAPES	0.53546		tavor-surface	EMOTION FACES-SHAPES	0.0550959
tavor-surface	EMOTION FACES-SHAPES	0.480026		tavor-surface	EMOTION FACES-SHAPES	0.0260268
tavor-surface	EMOTION FACES-SHAPES	0.400936		tavor-surface	EMOTION FACES-SHAPES	0.0215395
tavor-surface	EMOTION FACES-SHAPES	0.344632		tavor-surface	EMOTION FACES-SHAPES	0.00809673
tavor-surface	EMOTION FACES-SHAPES	0.526349		tavor-surface	EMOTION FACES-SHAPES	0.0428948
tavor-surface	EMOTION FACES-SHAPES	0.487236		tavor-surface	EMOTION FACES-SHAPES	0.0222988
tavor-surface	EMOTION FACES-SHAPES	0.392719		tavor-surface	EMOTION FACES-SHAPES	0.0297488
tavor-surface	EMOTION FACES-SHAPES	0.531897		tavor-surface	EMOTION FACES-SHAPES	0.0401746
tavor-surface	EMOTION FACES-SHAPES	0.380091		tavor-surface	EMOTION FACES-SHAPES	0.0210702
tavor-surface	EMOTION FACES-SHAPES	0.199465		tavor-surface	EMOTION FACES-SHAPES	0.0067009
tavor-surface	EMOTION FACES-SHAPES	0.314119		tavor-surface	EMOTION FACES-SHAPES	0.0188658
tavor-surface	EMOTION FACES-SHAPES	0.483476		tavor-surface	EMOTION FACES-SHAPES	0.0308383
tavor-surface	EMOTION FACES-SHAPES	0.35929		tavor-surface	EMOTION FACES-SHAPES	0.0167317
tavor-surface	EMOTION FACES-SHAPES	0.446309		tavor-surface	EMOTION FACES-SHAPES	0.0296952
tavor-surface	EMOTION FACES-SHAPES	0.418879		tavor-surface	EMOTION FACES-SHAPES	0.0238285
tavor-surface	EMOTION FACES-SHAPES	0.524224		tavor-surface	EMOTION FACES-SHAPES	0.0324466
tavor-surface	EMOTION FACES-SHAPES	0.497848		tavor-surface	EMOTION FACES-SHAPES	0.0319468
tavor-surface	EMOTION FACES-SHAPES	0.483514		tavor-surface	EMOTION FACES-SHAPES	0.0290733
tavor-surface	EMOTION FACES-SHAPES	0.4634		tavor-surface	EMOTION FACES-SHAPES	0.0199359
tavor-surface	EMOTION FACES-SHAPES	0.515239		tavor-surface	EMOTION FACES-SHAPES	0.0432163
tavor-surface	EMOTION FACES-SHAPES	0.473011		tavor-surface	EMOTION FACES-SHAPES	0.0254193
tavor-surface	EMOTION FACES-SHAPES	0.374361		tavor-surface	EMOTION FACES-SHAPES	0.0256352
tavor-surface	EMOTION FACES-SHAPES	0.523534		tavor-surface	EMOTION FACES-SHAPES	0.0237266
tavor-surface	EMOTION FACES-SHAPES	0.499881		tavor-surface	EMOTION FACES-SHAPES	0.0260311
tavor-surface	EMOTION FACES-SHAPES	0.357914		tavor-surface	EMOTION FACES-SHAPES	0.0242585
tavor-surface	EMOTION FACES-SHAPES	0.47162		tavor-surface	EMOTION FACES-SHAPES	0.0262049
tavor-surface	EMOTION FACES-SHAPES	0.411337		tavor-surface	EMOTION FACES-SHAPES	0.0407156
tavor-surface	EMOTION FACES-SHAPES	0.5287		tavor-surface	EMOTION FACES-SHAPES	0.0444381
tavor-surface	EMOTION FACES-SHAPES	0.43045		tavor-surface	EMOTION FACES-SHAPES	0.0327642
tavor-surface	EMOTION FACES-SHAPES	0.418173		tavor-surface	EMOTION FACES-SHAPES	0.0310158
tavor-surface	EMOTION FACES-SHAPES	0.372615		tavor-surface	EMOTION FACES-SHAPES	0.012736
tavor-surface	EMOTION FACES-SHAPES	0.447166		tavor-surface	EMOTION FACES-SHAPES	0.0252175
tavor-surface	EMOTION FACES-SHAPES	0.368382		tavor-surface	EMOTION FACES-SHAPES	0.0174062
tavor-surface	EMOTION FACES-SHAPES	0.54283		tavor-surface	EMOTION FACES-SHAPES	0.0537018
tavor-surface	WM 2BK-0BK	0.610652		tavor-surface	WM 2BK-0BK	0.0594907
tavor-surface	WM 2BK-0BK	0.439182		tavor-surface	WM 2BK-0BK	0.0391954
tavor-surface	WM 2BK-0BK	0.632201		tavor-surface	WM 2BK-0BK	0.0605854
tavor-surface	WM 2BK-0BK	0.530894		tavor-surface	WM 2BK-0BK	0.0530263
tavor-surface	WM 2BK-0BK	0.545266		tavor-surface	WM 2BK-0BK	0.0446571
tavor-surface	WM 2BK-0BK	0.433889		tavor-surface	WM 2BK-0BK	0.0480913
tavor-surface	WM 2BK-0BK	0.328666		tavor-surface	WM 2BK-0BK	0.0288943
tavor-surface	WM 2BK-0BK	0.170085		tavor-surface	WM 2BK-0BK	0.00390366
tavor-surface	WM 2BK-0BK	0.594478		tavor-surface	WM 2BK-0BK	0.0724279
tavor-surface	WM 2BK-0BK	0.62505		tavor-surface	WM 2BK-0BK	0.0571537
tavor-surface	WM 2BK-0BK	0.533656		tavor-surface	WM 2BK-0BK	0.0632387
tavor-surface	WM 2BK-0BK	0.518172		tavor-surface	WM 2BK-0BK	0.0441438
tavor-surface	WM 2BK-0BK	0.497993		tavor-surface	WM 2BK-0BK	0.0514312
tavor-surface	WM 2BK-0BK	0.528823		tavor-surface	WM 2BK-0BK	0.0464489
tavor-surface	WM 2BK-0BK	0.32717		tavor-surface	WM 2BK-0BK	0.0145035
tavor-surface	WM 2BK-0BK	0.128578		tavor-surface	WM 2BK-0BK	0.00185018
tavor-surface	WM 2BK-0BK	0.571236		tavor-surface	WM 2BK-0BK	0.0512327
tavor-surface	WM 2BK-0BK	0.63452		tavor-surface	WM 2BK-0BK	0.0601343
tavor-surface	WM 2BK-0BK	0.366174		tavor-surface	WM 2BK-0BK	0.0281802
tavor-surface	WM 2BK-0BK	0.481189		tavor-surface	WM 2BK-0BK	0.0447878
tavor-surface	WM 2BK-0BK	0.298438		tavor-surface	WM 2BK-0BK	0.0246403
tavor-surface	WM 2BK-0BK	0.150175		tavor-surface	WM 2BK-0BK	0.00268772
tavor-surface	WM 2BK-0BK	0.378182		tavor-surface	WM 2BK-0BK	0.0179119
tavor-surface	WM 2BK-0BK	0.576511		tavor-surface	WM 2BK-0BK	0.043102
tavor-surface	WM 2BK-0BK	0.506733		tavor-surface	WM 2BK-0BK	0.0450919
tavor-surface	WM 2BK-0BK	0.374884		tavor-surface	WM 2BK-0BK	0.0128148
tavor-surface	WM 2BK-0BK	0.0988071		tavor-surface	WM 2BK-0BK	0.00266094
tavor-surface	WM 2BK-0BK	0.395954		tavor-surface	WM 2BK-0BK	0.0113968
tavor-surface	WM 2BK-0BK	0.547571		tavor-surface	WM 2BK-0BK	0.0602286
tavor-surface	WM 2BK-0BK	0.248527		tavor-surface	WM 2BK-0BK	0.0166199
tavor-surface	WM 2BK-0BK	0.307883		tavor-surface	WM 2BK-0BK	0.00987763
tavor-surface	WM 2BK-0BK	0.184515		tavor-surface	WM 2BK-0BK	0.00962949
tavor-surface	WM 2BK-0BK	0.530801		tavor-surface	WM 2BK-0BK	0.0637313
tavor-surface	WM 2BK-0BK	0.0971419		tavor-surface	WM 2BK-0BK	0.00222149
tavor-surface	WM 2BK-0BK	0.0845532		tavor-surface	WM 2BK-0BK	0.00259164
tavor-surface	WM 2BK-0BK	0.679914		tavor-surface	WM 2BK-0BK	0.108187
tavor-surface	WM 2BK-0BK	0.527793		tavor-surface	WM 2BK-0BK	0.0489495
tavor-surface	WM 2BK-0BK	0.495156		tavor-surface	WM 2BK-0BK	0.0454675
tavor-surface	WM 2BK-0BK	0.35197		tavor-surface	WM 2BK-0BK	0.02534
tavor-surface	MOTOR AVG	0.52471		tavor-surface	MOTOR AVG	0.0429296
tavor-surface	MOTOR AVG	0.392419		tavor-surface	MOTOR AVG	0.00668064
tavor-surface	MOTOR AVG	0.457815		tavor-surface	MOTOR AVG	0.0371765
tavor-surface	MOTOR AVG	0.383524		tavor-surface	MOTOR AVG	0.0226522
tavor-surface	MOTOR AVG	0.613176		tavor-surface	MOTOR AVG	0.0472584
tavor-surface	MOTOR AVG	0.500663		tavor-surface	MOTOR AVG	0.0366021
tavor-surface	MOTOR AVG	0.360732		tavor-surface	MOTOR AVG	0.0185751
tavor-surface	MOTOR AVG	0.47156		tavor-surface	MOTOR AVG	0.0150075
tavor-surface	MOTOR AVG	0.385189		tavor-surface	MOTOR AVG	0.0197433
tavor-surface	MOTOR AVG	0.580371		tavor-surface	MOTOR AVG	0.0461647
tavor-surface	MOTOR AVG	0.502165		tavor-surface	MOTOR AVG	0.021956
tavor-surface	MOTOR AVG	0.494298		tavor-surface	MOTOR AVG	0.0258226
tavor-surface	MOTOR AVG	0.51321		tavor-surface	MOTOR AVG	0.0395945
tavor-surface	MOTOR AVG	0.384491		tavor-surface	MOTOR AVG	0.0106711
tavor-surface	MOTOR AVG	0.424334		tavor-surface	MOTOR AVG	0.0118714
tavor-surface	MOTOR AVG	0.311465		tavor-surface	MOTOR AVG	0.00920021
tavor-surface	MOTOR AVG	0.591895		tavor-surface	MOTOR AVG	0.0503876
tavor-surface	MOTOR AVG	0.49359		tavor-surface	MOTOR AVG	0.0261938
tavor-surface	MOTOR AVG	0.523382		tavor-surface	MOTOR AVG	0.0344236
tavor-surface	MOTOR AVG	0.456154		tavor-surface	MOTOR AVG	0.0324646
tavor-surface	MOTOR AVG	0.613084		tavor-surface	MOTOR AVG	0.0519049
tavor-surface	MOTOR AVG	0.314912		tavor-surface	MOTOR AVG	0.0140769
tavor-surface	MOTOR AVG	0.560758		tavor-surface	MOTOR AVG	0.0395746
tavor-surface	MOTOR AVG	0.480556		tavor-surface	MOTOR AVG	0.0150354
tavor-surface	MOTOR AVG	0.561876		tavor-surface	MOTOR AVG	0.0325486
tavor-surface	MOTOR AVG	0.438393		tavor-surface	MOTOR AVG	0.00677557
tavor-surface	MOTOR AVG	0.450044		tavor-surface	MOTOR AVG	0.0211663
tavor-surface	MOTOR AVG	0.455521		tavor-surface	MOTOR AVG	0.0214784
tavor-surface	MOTOR AVG	0.608095		tavor-surface	MOTOR AVG	0.0466362
tavor-surface	MOTOR AVG	0.300606		tavor-surface	MOTOR AVG	0.0145681
tavor-surface	MOTOR AVG	0.339069		tavor-surface	MOTOR AVG	0.00952075
tavor-surface	MOTOR AVG	0.143214		tavor-surface	MOTOR AVG	0.00484687
tavor-surface	MOTOR AVG	0.410496		tavor-surface	MOTOR AVG	0.0271212
tavor-surface	MOTOR AVG	0.537508		tavor-surface	MOTOR AVG	0.0316851
tavor-surface	MOTOR AVG	0.45654		tavor-surface	MOTOR AVG	0.0240728
tavor-surface	MOTOR AVG	0.568829		tavor-surface	MOTOR AVG	0.0506293
tavor-surface	MOTOR AVG	0.426158		tavor-surface	MOTOR AVG	0.0199362
tavor-surface	MOTOR AVG	0.5338		tavor-surface	MOTOR AVG	0.0261982
tavor-surface	MOTOR AVG	0.358739		tavor-surface	MOTOR AVG	0.0150121
tavor-surface	GAMBLING PUNISH-REWARD	0.047668		tavor-surface	GAMBLING REWARD	0.0494536
tavor-surface	GAMBLING PUNISH-REWARD	0.202675		tavor-surface	GAMBLING REWARD	0.068349
tavor-surface	GAMBLING PUNISH-REWARD	0.188401		tavor-surface	GAMBLING REWARD	0.0723431
tavor-surface	GAMBLING PUNISH-REWARD	-0.0106082		tavor-surface	GAMBLING REWARD	0.0809299
tavor-surface	GAMBLING PUNISH-REWARD	0.0761093		tavor-surface	GAMBLING REWARD	0.0640043
tavor-surface	GAMBLING PUNISH-REWARD	0.23053		tavor-surface	GAMBLING REWARD	0.0748224
tavor-surface	GAMBLING PUNISH-REWARD	0.0220385		tavor-surface	GAMBLING REWARD	0.0451602
tavor-surface	GAMBLING PUNISH-REWARD	0.162642		tavor-surface	GAMBLING REWARD	0.049684
tavor-surface	GAMBLING PUNISH-REWARD	0.0688145		tavor-surface	GAMBLING REWARD	0.0630933
tavor-surface	GAMBLING PUNISH-REWARD	0.220375		tavor-surface	GAMBLING REWARD	0.0510276
tavor-surface	GAMBLING PUNISH-REWARD	0.0439611		tavor-surface	GAMBLING REWARD	0.0500945
tavor-surface	GAMBLING PUNISH-REWARD	0.0642029		tavor-surface	GAMBLING REWARD	0.0478203
tavor-surface	GAMBLING PUNISH-REWARD	0.111127		tavor-surface	GAMBLING REWARD	0.0544117
tavor-surface	GAMBLING PUNISH-REWARD	0.112467		tavor-surface	GAMBLING REWARD	0.0370917
tavor-surface	GAMBLING PUNISH-REWARD	0.161384		tavor-surface	GAMBLING REWARD	0.0408153
tavor-surface	GAMBLING PUNISH-REWARD	0.122379		tavor-surface	GAMBLING REWARD	0.0504619
tavor-surface	GAMBLING PUNISH-REWARD	0.330532		tavor-surface	GAMBLING REWARD	0.0553452
tavor-surface	GAMBLING PUNISH-REWARD	0.177997		tavor-surface	GAMBLING REWARD	0.054648
tavor-surface	GAMBLING PUNISH-REWARD	0.0907697		tavor-surface	GAMBLING REWARD	0.0700523
tavor-surface	GAMBLING PUNISH-REWARD	0.145615		tavor-surface	GAMBLING REWARD	0.0513891
tavor-surface	GAMBLING PUNISH-REWARD	0.0159419		tavor-surface	GAMBLING REWARD	0.0594637
tavor-surface	GAMBLING PUNISH-REWARD	0.148034		tavor-surface	GAMBLING REWARD	0.0421991
tavor-surface	GAMBLING PUNISH-REWARD	0.189512		tavor-surface	GAMBLING REWARD	0.0542335
tavor-surface	GAMBLING PUNISH-REWARD	0.231692		tavor-surface	GAMBLING REWARD	0.027881
tavor-surface	GAMBLING PUNISH-REWARD	0.0529696		tavor-surface	GAMBLING REWARD	0.0450053
tavor-surface	GAMBLING PUNISH-REWARD	0.15855		tavor-surface	GAMBLING REWARD	0.0276463
tavor-surface	GAMBLING PUNISH-REWARD	0.07767		tavor-surface	GAMBLING REWARD	0.0735811
tavor-surface	GAMBLING PUNISH-REWARD	0.0636526		tavor-surface	GAMBLING REWARD	0.0410481
tavor-surface	GAMBLING PUNISH-REWARD	0.0691547		tavor-surface	GAMBLING REWARD	0.0668048
tavor-surface	GAMBLING PUNISH-REWARD	0.0786019		tavor-surface	GAMBLING REWARD	0.0391395
tavor-surface	GAMBLING PUNISH-REWARD	0.0665699		tavor-surface	GAMBLING REWARD	0.0439863
tavor-surface	GAMBLING PUNISH-REWARD	0.0573912		tavor-surface	GAMBLING REWARD	0.0317366
tavor-surface	GAMBLING PUNISH-REWARD	0.249878		tavor-surface	GAMBLING REWARD	0.0678795
tavor-surface	GAMBLING PUNISH-REWARD	0.0608204		tavor-surface	GAMBLING REWARD	0.0494277
tavor-surface	GAMBLING PUNISH-REWARD	0.0219758		tavor-surface	GAMBLING REWARD	0.0265203
tavor-surface	GAMBLING PUNISH-REWARD	0.167117		tavor-surface	GAMBLING REWARD	0.0758574
tavor-surface	GAMBLING PUNISH-REWARD	0.261234		tavor-surface	GAMBLING REWARD	0.0328305
tavor-surface	GAMBLING PUNISH-REWARD	0.0646096		tavor-surface	GAMBLING REWARD	0.0459495
tavor-surface	GAMBLING PUNISH-REWARD	0.0732455		tavor-surface	GAMBLING REWARD	0.0323411
tavor-volume	LANGUAGE MATH-STORY	0.516853		tavor-volume	LANGUAGE MATH-STORY	0.0162011
tavor-volume	LANGUAGE MATH-STORY	0.493299		tavor-volume	LANGUAGE MATH-STORY	0.0215218
tavor-volume	LANGUAGE MATH-STORY	0.553305		tavor-volume	LANGUAGE MATH-STORY	0.0201173
tavor-volume	LANGUAGE MATH-STORY	0.498629		tavor-volume	LANGUAGE MATH-STORY	0.0165018
tavor-volume	LANGUAGE MATH-STORY	0.406621		tavor-volume	LANGUAGE MATH-STORY	0.00964707
tavor-volume	LANGUAGE MATH-STORY	0.585458		tavor-volume	LANGUAGE MATH-STORY	0.0245549
tavor-volume	LANGUAGE MATH-STORY	0.534854		tavor-volume	LANGUAGE MATH-STORY	0.0245079
tavor-volume	LANGUAGE MATH-STORY	0.333587		tavor-volume	LANGUAGE MATH-STORY	0.00223484
tavor-volume	LANGUAGE MATH-STORY	0.483535		tavor-volume	LANGUAGE MATH-STORY	0.0201422
tavor-volume	LANGUAGE MATH-STORY	0.512185		tavor-volume	LANGUAGE MATH-STORY	0.0197339
tavor-volume	LANGUAGE MATH-STORY	0.536614		tavor-volume	LANGUAGE MATH-STORY	0.00473604
tavor-volume	LANGUAGE MATH-STORY	0.400235		tavor-volume	LANGUAGE MATH-STORY	0.00455069
tavor-volume	LANGUAGE MATH-STORY	0.452185		tavor-volume	LANGUAGE MATH-STORY	0.015335
tavor-volume	LANGUAGE MATH-STORY	0.431349		tavor-volume	LANGUAGE MATH-STORY	0.0101805
tavor-volume	LANGUAGE MATH-STORY	0.490091		tavor-volume	LANGUAGE MATH-STORY	0.00140161
tavor-volume	LANGUAGE MATH-STORY	0.395838		tavor-volume	LANGUAGE MATH-STORY	0.00745057
tavor-volume	LANGUAGE MATH-STORY	0.550124		tavor-volume	LANGUAGE MATH-STORY	0.0266485
tavor-volume	LANGUAGE MATH-STORY	0.363468		tavor-volume	LANGUAGE MATH-STORY	0.00891041
tavor-volume	LANGUAGE MATH-STORY	0.365426		tavor-volume	LANGUAGE MATH-STORY	0.0110638
tavor-volume	LANGUAGE MATH-STORY	0.55032		tavor-volume	LANGUAGE MATH-STORY	0.0146005
tavor-volume	LANGUAGE MATH-STORY	0.534134		tavor-volume	LANGUAGE MATH-STORY	0.0236733
tavor-volume	LANGUAGE MATH-STORY	0.508319		tavor-volume	LANGUAGE MATH-STORY	0.0106882
tavor-volume	LANGUAGE MATH-STORY	0.490351		tavor-volume	LANGUAGE MATH-STORY	0.0135526
tavor-volume	LANGUAGE MATH-STORY	0.4443		tavor-volume	LANGUAGE MATH-STORY	0.00624609
tavor-volume	LANGUAGE MATH-STORY	0.514363		tavor-volume	LANGUAGE MATH-STORY	0.0169674
tavor-volume	LANGUAGE MATH-STORY	0.50127		tavor-volume	LANGUAGE MATH-STORY	0.00650437
tavor-volume	LANGUAGE MATH-STORY	0.513569		tavor-volume	LANGUAGE MATH-STORY	0.0306819
tavor-volume	LANGUAGE MATH-STORY	0.373334		tavor-volume	LANGUAGE MATH-STORY	0.00143889
tavor-volume	LANGUAGE MATH-STORY	0.513935		tavor-volume	LANGUAGE MATH-STORY	0.00599659
tavor-volume	LANGUAGE MATH-STORY	0.472531		tavor-volume	LANGUAGE MATH-STORY	0.00679565
tavor-volume	LANGUAGE MATH-STORY	0.382761		tavor-volume	LANGUAGE MATH-STORY	0.00654956
tavor-volume	LANGUAGE MATH-STORY	0.498479		tavor-volume	LANGUAGE MATH-STORY	0.0191378
tavor-volume	LANGUAGE MATH-STORY	0.503032		tavor-volume	LANGUAGE MATH-STORY	0.0120767
tavor-volume	LANGUAGE MATH-STORY	0.509898		tavor-volume	LANGUAGE MATH-STORY	0.0126744
tavor-volume	LANGUAGE MATH-STORY	0.386026		tavor-volume	LANGUAGE MATH-STORY	0.00605803
tavor-volume	LANGUAGE MATH-STORY	0.507543		tavor-volume	LANGUAGE MATH-STORY	0.0168512
tavor-volume	LANGUAGE MATH-STORY	0.482717		tavor-volume	LANGUAGE MATH-STORY	0.0138563
tavor-volume	LANGUAGE MATH-STORY	0.446699		tavor-volume	LANGUAGE MATH-STORY	0.0128464
tavor-volume	LANGUAGE MATH-STORY	0.508433		tavor-volume	LANGUAGE MATH-STORY	0.0150145
tavor-volume	RELATIONAL REL	0.595883		tavor-volume	RELATIONAL REL	0.0171868
tavor-volume	RELATIONAL REL	0.570902		tavor-volume	RELATIONAL REL	0.017133
tavor-volume	RELATIONAL REL	0.585741		tavor-volume	RELATIONAL REL	0.0166212
tavor-volume	RELATIONAL REL	0.584517		tavor-volume	RELATIONAL REL	0.00934646
tavor-volume	RELATIONAL REL	0.592186		tavor-volume	RELATIONAL REL	0.0157134
tavor-volume	RELATIONAL REL	0.509159		tavor-volume	RELATIONAL REL	0.00924007
tavor-volume	RELATIONAL REL	0.532241		tavor-volume	RELATIONAL REL	0.00661457
tavor-volume	RELATIONAL REL	0.517285		tavor-volume	RELATIONAL REL	5.55052e-05
tavor-volume	RELATIONAL REL	0.56965		tavor-volume	RELATIONAL REL	-0.00082162
tavor-volume	RELATIONAL REL	0.591869		tavor-volume	RELATIONAL REL	0.00128034
tavor-volume	RELATIONAL REL	0.525512		tavor-volume	RELATIONAL REL	0.00339336
tavor-volume	RELATIONAL REL	0.606361		tavor-volume	RELATIONAL REL	0.0177835
tavor-volume	RELATIONAL REL	0.526621		tavor-volume	RELATIONAL REL	0.00798939
tavor-volume	RELATIONAL REL	0.433965		tavor-volume	RELATIONAL REL	0.00400955
tavor-volume	RELATIONAL REL	0.409896		tavor-volume	RELATIONAL REL	-0.000619159
tavor-volume	RELATIONAL REL	0.416859		tavor-volume	RELATIONAL REL	0.00976537
tavor-volume	RELATIONAL REL	0.570902		tavor-volume	RELATIONAL REL	0.0168199
tavor-volume	RELATIONAL REL	0.553261		tavor-volume	RELATIONAL REL	0.00751694
tavor-volume	RELATIONAL REL	0.482065		tavor-volume	RELATIONAL REL	0.0102827
tavor-volume	RELATIONAL REL	0.513007		tavor-volume	RELATIONAL REL	-0.0029547
tavor-volume	RELATIONAL REL	0.515123		tavor-volume	RELATIONAL REL	0.0117871
tavor-volume	RELATIONAL REL	0.533546		tavor-volume	RELATIONAL REL	0.00814681
tavor-volume	RELATIONAL REL	0.512607		tavor-volume	RELATIONAL REL	0.0148796
tavor-volume	RELATIONAL REL	0.490085		tavor-volume	RELATIONAL REL	-0.00463597
tavor-volume	RELATIONAL REL	0.53109		tavor-volume	RELATIONAL REL	0.00845017
tavor-volume	RELATIONAL REL	0.541209		tavor-volume	RELATIONAL REL	-0.0071586
tavor-volume	RELATIONAL REL	0.52051		tavor-volume	RELATIONAL REL	0.0195681
tavor-volume	RELATIONAL REL	0.442388		tavor-volume	RELATIONAL REL	7.45052e-05
tavor-volume	RELATIONAL REL	0.553282		tavor-volume	RELATIONAL REL	-0.000672808
tavor-volume	RELATIONAL REL	0.425779		tavor-volume	RELATIONAL REL	0.00583775
tavor-volume	RELATIONAL REL	0.434489		tavor-volume	RELATIONAL REL	0.00201044
tavor-volume	RELATIONAL REL	0.524188		tavor-volume	RELATIONAL REL	0.00868319
tavor-volume	RELATIONAL REL	0.523934		tavor-volume	RELATIONAL REL	-0.000340004
tavor-volume	RELATIONAL REL	0.49737		tavor-volume	RELATIONAL REL	-0.000833022
tavor-volume	RELATIONAL REL	0.555143		tavor-volume	RELATIONAL REL	0.00796666
tavor-volume	RELATIONAL REL	0.549627		tavor-volume	RELATIONAL REL	0.00202406
tavor-volume	RELATIONAL REL	0.524111		tavor-volume	RELATIONAL REL	0.00448872
tavor-volume	RELATIONAL REL	0.569173		tavor-volume	RELATIONAL REL	0.0120592
tavor-volume	RELATIONAL REL	0.4069		tavor-volume	RELATIONAL REL	0.00164197
tavor-volume	SOCIAL TOM-RANDOM	0.254834		tavor-volume	SOCIAL TOM-RANDOM	0.00400081
tavor-volume	SOCIAL TOM-RANDOM	0.31237		tavor-volume	SOCIAL TOM-RANDOM	0.00687387
tavor-volume	SOCIAL TOM-RANDOM	0.331157		tavor-volume	SOCIAL TOM-RANDOM	0.00946296
tavor-volume	SOCIAL TOM-RANDOM	0.341886		tavor-volume	SOCIAL TOM-RANDOM	0.00586788
tavor-volume	SOCIAL TOM-RANDOM	0.278922		tavor-volume	SOCIAL TOM-RANDOM	0.00298479
tavor-volume	SOCIAL TOM-RANDOM	0.328886		tavor-volume	SOCIAL TOM-RANDOM	0.00584656
tavor-volume	SOCIAL TOM-RANDOM	0.211852		tavor-volume	SOCIAL TOM-RANDOM	0.000992999
tavor-volume	SOCIAL TOM-RANDOM	0.277412		tavor-volume	SOCIAL TOM-RANDOM	-0.00242268
tavor-volume	SOCIAL TOM-RANDOM	0.269787		tavor-volume	SOCIAL TOM-RANDOM	0.00179753
tavor-volume	SOCIAL TOM-RANDOM	0.353082		tavor-volume	SOCIAL TOM-RANDOM	0.015537
tavor-volume	SOCIAL TOM-RANDOM	0.265889		tavor-volume	SOCIAL TOM-RANDOM	-0.00220434
tavor-volume	SOCIAL TOM-RANDOM	0.260415		tavor-volume	SOCIAL TOM-RANDOM	0.0053057
tavor-volume	SOCIAL TOM-RANDOM	0.296726		tavor-volume	SOCIAL TOM-RANDOM	0.00632586
tavor-volume	SOCIAL TOM-RANDOM	0.247171		tavor-volume	SOCIAL TOM-RANDOM	0.00283457
tavor-volume	SOCIAL TOM-RANDOM	0.236445		tavor-volume	SOCIAL TOM-RANDOM	0.00262153
tavor-volume	SOCIAL TOM-RANDOM	0.283899		tavor-volume	SOCIAL TOM-RANDOM	0.0062585
tavor-volume	SOCIAL TOM-RANDOM	0.331766		tavor-volume	SOCIAL TOM-RANDOM	0.00933267
tavor-volume	SOCIAL TOM-RANDOM	0.306156		tavor-volume	SOCIAL TOM-RANDOM	0.00857346
tavor-volume	SOCIAL TOM-RANDOM	0.315239		tavor-volume	SOCIAL TOM-RANDOM	0.00368247
tavor-volume	SOCIAL TOM-RANDOM	0.233148		tavor-volume	SOCIAL TOM-RANDOM	0.00169734
tavor-volume	SOCIAL TOM-RANDOM	0.243127		tavor-volume	SOCIAL TOM-RANDOM	0.00191545
tavor-volume	SOCIAL TOM-RANDOM	0.22645		tavor-volume	SOCIAL TOM-RANDOM	0.00323931
tavor-volume	SOCIAL TOM-RANDOM	0.372772		tavor-volume	SOCIAL TOM-RANDOM	0.0131662
tavor-volume	SOCIAL TOM-RANDOM	0.362486		tavor-volume	SOCIAL TOM-RANDOM	-0.00926119
tavor-volume	SOCIAL TOM-RANDOM	0.362523		tavor-volume	SOCIAL TOM-RANDOM	0.00963725
tavor-volume	SOCIAL TOM-RANDOM	0.277015		tavor-volume	SOCIAL TOM-RANDOM	-0.00341323
tavor-volume	SOCIAL TOM-RANDOM	0.218692		tavor-volume	SOCIAL TOM-RANDOM	0.00629725
tavor-volume	SOCIAL TOM-RANDOM	0.289731		tavor-volume	SOCIAL TOM-RANDOM	-0.00327235
tavor-volume	SOCIAL TOM-RANDOM	0.257737		tavor-volume	SOCIAL TOM-RANDOM	0.000290632
tavor-volume	SOCIAL TOM-RANDOM	0.236102		tavor-volume	SOCIAL TOM-RANDOM	0.00117524
tavor-volume	SOCIAL TOM-RANDOM	0.305518		tavor-volume	SOCIAL TOM-RANDOM	0.00113532
tavor-volume	SOCIAL TOM-RANDOM	0.335507		tavor-volume	SOCIAL TOM-RANDOM	0.00349626
tavor-volume	SOCIAL TOM-RANDOM	0.297649		tavor-volume	SOCIAL TOM-RANDOM	-0.00234631
tavor-volume	SOCIAL TOM-RANDOM	0.331408		tavor-volume	SOCIAL TOM-RANDOM	0.00471362
tavor-volume	SOCIAL TOM-RANDOM	0.235154		tavor-volume	SOCIAL TOM-RANDOM	0.0033109
tavor-volume	SOCIAL TOM-RANDOM	0.364955		tavor-volume	SOCIAL TOM-RANDOM	0.00482732
tavor-volume	SOCIAL TOM-RANDOM	0.151836		tavor-volume	SOCIAL TOM-RANDOM	0.00381407
tavor-volume	SOCIAL TOM-RANDOM	0.343986		tavor-volume	SOCIAL TOM-RANDOM	0.00770247
tavor-volume	SOCIAL TOM-RANDOM	0.160652		tavor-volume	SOCIAL TOM-RANDOM	0.000854765
tavor-volume	EMOTION FACES-SHAPES	0.315732		tavor-volume	EMOTION FACES-SHAPES	0.00760579
tavor-volume	EMOTION FACES-SHAPES	0.35839		tavor-volume	EMOTION FACES-SHAPES	0.00803819
tavor-volume	EMOTION FACES-SHAPES	0.293163		tavor-volume	EMOTION FACES-SHAPES	-0.00378237
tavor-volume	EMOTION FACES-SHAPES	0.324814		tavor-volume	EMOTION FACES-SHAPES	-0.0029104
tavor-volume	EMOTION FACES-SHAPES	0.36467		tavor-volume	EMOTION FACES-SHAPES	0.00986856
tavor-volume	EMOTION FACES-SHAPES	0.372506		tavor-volume	EMOTION FACES-SHAPES	0.00428404
tavor-volume	EMOTION FACES-SHAPES	0.341655		tavor-volume	EMOTION FACES-SHAPES	0.00149252
tavor-volume	EMOTION FACES-SHAPES	0.282268		tavor-volume	EMOTION FACES-SHAPES	-0.00217945
tavor-volume	EMOTION FACES-SHAPES	0.296524		tavor-volume	EMOTION FACES-SHAPES	0.00213094
tavor-volume	EMOTION FACES-SHAPES	0.365677		tavor-volume	EMOTION FACES-SHAPES	0.00673945
tavor-volume	EMOTION FACES-SHAPES	0.360995		tavor-volume	EMOTION FACES-SHAPES	-0.00689471
tavor-volume	EMOTION FACES-SHAPES	0.328444		tavor-volume	EMOTION FACES-SHAPES	0.00883185
tavor-volume	EMOTION FACES-SHAPES	0.423526		tavor-volume	EMOTION FACES-SHAPES	0.00968411
tavor-volume	EMOTION FACES-SHAPES	0.275876		tavor-volume	EMOTION FACES-SHAPES	0.000523232
tavor-volume	EMOTION FACES-SHAPES	0.148367		tavor-volume	EMOTION FACES-SHAPES	-0.000123186
tavor-volume	EMOTION FACES-SHAPES	0.24179		tavor-volume	EMOTION FACES-SHAPES	0.0049573
tavor-volume	EMOTION FACES-SHAPES	0.357034		tavor-volume	EMOTION FACES-SHAPES	0.00402021
tavor-volume	EMOTION FACES-SHAPES	0.25697		tavor-volume	EMOTION FACES-SHAPES	0.00319319
tavor-volume	EMOTION FACES-SHAPES	0.334747		tavor-volume	EMOTION FACES-SHAPES	0.00799199
tavor-volume	EMOTION FACES-SHAPES	0.335512		tavor-volume	EMOTION FACES-SHAPES	0.00253262
tavor-volume	EMOTION FACES-SHAPES	0.398468		tavor-volume	EMOTION FACES-SHAPES	0.00377713
tavor-volume	EMOTION FACES-SHAPES	0.349907		tavor-volume	EMOTION FACES-SHAPES	0.00493078
tavor-volume	EMOTION FACES-SHAPES	0.352725		tavor-volume	EMOTION FACES-SHAPES	0.00545063
tavor-volume	EMOTION FACES-SHAPES	0.3322		tavor-volume	EMOTION FACES-SHAPES	-0.00448841
tavor-volume	EMOTION FACES-SHAPES	0.375777		tavor-volume	EMOTION FACES-SHAPES	0.0067398
tavor-volume	EMOTION FACES-SHAPES	0.337105		tavor-volume	EMOTION FACES-SHAPES	-0.00429915
tavor-volume	EMOTION FACES-SHAPES	0.2605		tavor-volume	EMOTION FACES-SHAPES	0.00725104
tavor-volume	EMOTION FACES-SHAPES	0.386615		tavor-volume	EMOTION FACES-SHAPES	-0.0033024
tavor-volume	EMOTION FACES-SHAPES	0.382666		tavor-volume	EMOTION FACES-SHAPES	-0.0055483
tavor-volume	EMOTION FACES-SHAPES	0.244574		tavor-volume	EMOTION FACES-SHAPES	0.000701533
tavor-volume	EMOTION FACES-SHAPES	0.339765		tavor-volume	EMOTION FACES-SHAPES	-0.000721282
tavor-volume	EMOTION FACES-SHAPES	0.292993		tavor-volume	EMOTION FACES-SHAPES	0.00720872
tavor-volume	EMOTION FACES-SHAPES	0.384127		tavor-volume	EMOTION FACES-SHAPES	0.000839715
tavor-volume	EMOTION FACES-SHAPES	0.271183		tavor-volume	EMOTION FACES-SHAPES	0.000313355
tavor-volume	EMOTION FACES-SHAPES	0.308079		tavor-volume	EMOTION FACES-SHAPES	-0.0019953
tavor-volume	EMOTION FACES-SHAPES	0.300105		tavor-volume	EMOTION FACES-SHAPES	-0.0020525
tavor-volume	EMOTION FACES-SHAPES	0.329726		tavor-volume	EMOTION FACES-SHAPES	0.0040061
tavor-volume	EMOTION FACES-SHAPES	0.2489		tavor-volume	EMOTION FACES-SHAPES	0.00176588
tavor-volume	EMOTION FACES-SHAPES	0.383888		tavor-volume	EMOTION FACES-SHAPES	0.00905712
tavor-volume	WM 2BK-0BK	0.43275		tavor-volume	WM 2BK-0BK	0.0134554
tavor-volume	WM 2BK-0BK	0.295435		tavor-volume	WM 2BK-0BK	0.0122585
tavor-volume	WM 2BK-0BK	0.470026		tavor-volume	WM 2BK-0BK	0.016153
tavor-volume	WM 2BK-0BK	0.342657		tavor-volume	WM 2BK-0BK	0.00819901
tavor-volume	WM 2BK-0BK	0.420519		tavor-volume	WM 2BK-0BK	0.0128512
tavor-volume	WM 2BK-0BK	0.27467		tavor-volume	WM 2BK-0BK	0.00730945
tavor-volume	WM 2BK-0BK	0.237653		tavor-volume	WM 2BK-0BK	0.00712898
tavor-volume	WM 2BK-0BK	0.104834		tavor-volume	WM 2BK-0BK	-0.000214849
tavor-volume	WM 2BK-0BK	0.41757		tavor-volume	WM 2BK-0BK	0.00786105
tavor-volume	WM 2BK-0BK	0.443851		tavor-volume	WM 2BK-0BK	0.0117319
tavor-volume	WM 2BK-0BK	0.341029		tavor-volume	WM 2BK-0BK	0.00425767
tavor-volume	WM 2BK-0BK	0.359335		tavor-volume	WM 2BK-0BK	0.0101047
tavor-volume	WM 2BK-0BK	0.336967		tavor-volume	WM 2BK-0BK	0.00653706
tavor-volume	WM 2BK-0BK	0.366243		tavor-volume	WM 2BK-0BK	0.00270591
tavor-volume	WM 2BK-0BK	0.23512		tavor-volume	WM 2BK-0BK	0.00289727
tavor-volume	WM 2BK-0BK	0.103728		tavor-volume	WM 2BK-0BK	-0.000369592
tavor-volume	WM 2BK-0BK	0.429576		tavor-volume	WM 2BK-0BK	0.0163335
tavor-volume	WM 2BK-0BK	0.470373		tavor-volume	WM 2BK-0BK	0.011921
tavor-volume	WM 2BK-0BK	0.29074		tavor-volume	WM 2BK-0BK	0.00926656
tavor-volume	WM 2BK-0BK	0.32331		tavor-volume	WM 2BK-0BK	0.0095501
tavor-volume	WM 2BK-0BK	0.215044		tavor-volume	WM 2BK-0BK	0.00610883
tavor-volume	WM 2BK-0BK	0.125686		tavor-volume	WM 2BK-0BK	0.000618595
tavor-volume	WM 2BK-0BK	0.265227		tavor-volume	WM 2BK-0BK	0.00463808
tavor-volume	WM 2BK-0BK	0.400327		tavor-volume	WM 2BK-0BK	-0.00602097
tavor-volume	WM 2BK-0BK	0.387495		tavor-volume	WM 2BK-0BK	0.00952831
tavor-volume	WM 2BK-0BK	0.264927		tavor-volume	WM 2BK-0BK	0.00260672
tavor-volume	WM 2BK-0BK	0.0520383		tavor-volume	WM 2BK-0BK	0.000790151
tavor-volume	WM 2BK-0BK	0.311		tavor-volume	WM 2BK-0BK	-0.000451038
tavor-volume	WM 2BK-0BK	0.357271		tavor-volume	WM 2BK-0BK	0.00672955
tavor-volume	WM 2BK-0BK	0.138101		tavor-volume	WM 2BK-0BK	0.00161056
tavor-volume	WM 2BK-0BK	0.198322		tavor-volume	WM 2BK-0BK	-0.00145193
tavor-volume	WM 2BK-0BK	0.115903		tavor-volume	WM 2BK-0BK	0.00147003
tavor-volume	WM 2BK-0BK	0.337591		tavor-volume	WM 2BK-0BK	0.0084396
tavor-volume	WM 2BK-0BK	0.0568051		tavor-volume	WM 2BK-0BK	1.64458e-05
tavor-volume	WM 2BK-0BK	0.0399134		tavor-volume	WM 2BK-0BK	0.000124691
tavor-volume	WM 2BK-0BK	0.449881		tavor-volume	WM 2BK-0BK	0.0153954
tavor-volume	WM 2BK-0BK	0.365259		tavor-volume	WM 2BK-0BK	0.0111792
tavor-volume	WM 2BK-0BK	0.326118		tavor-volume	WM 2BK-0BK	0.00538248
tavor-volume	WM 2BK-0BK	0.232649		tavor-volume	WM 2BK-0BK	0.00340189
tavor-volume	MOTOR AVG	0.366708		tavor-volume	MOTOR AVG	0.00750501
tavor-volume	MOTOR AVG	0.271057		tavor-volume	MOTOR AVG	-0.00363702
tavor-volume	MOTOR AVG	0.284379		tavor-volume	MOTOR AVG	0.000257211
tavor-volume	MOTOR AVG	0.26412		tavor-volume	MOTOR AVG	-0.00282707
tavor-volume	MOTOR AVG	0.426716		tavor-volume	MOTOR AVG	0.0116461
tavor-volume	MOTOR AVG	0.35005		tavor-volume	MOTOR AVG	0.00721657
tavor-volume	MOTOR AVG	0.227018		tavor-volume	MOTOR AVG	-0.000492024
tavor-volume	MOTOR AVG	0.34031		tavor-volume	MOTOR AVG	-0.000551201
tavor-volume	MOTOR AVG	0.313047		tavor-volume	MOTOR AVG	0.00342675
tavor-volume	MOTOR AVG	0.43192		tavor-volume	MOTOR AVG	0.0161926
tavor-volume	MOTOR AVG	0.392878		tavor-volume	MOTOR AVG	-0.00630649
tavor-volume	MOTOR AVG	0.409149		tavor-volume	MOTOR AVG	0.0133018
tavor-volume	MOTOR AVG	0.400201		tavor-volume	MOTOR AVG	0.0127796
tavor-volume	MOTOR AVG	0.271447		tavor-volume	MOTOR AVG	0.00203311
tavor-volume	MOTOR AVG	0.304398		tavor-volume	MOTOR AVG	0.00128014
tavor-volume	MOTOR AVG	0.226719		tavor-volume	MOTOR AVG	0.00312184
tavor-volume	MOTOR AVG	0.435188		tavor-volume	MOTOR AVG	0.0141558
tavor-volume	MOTOR AVG	0.398733		tavor-volume	MOTOR AVG	0.0113842
tavor-volume	MOTOR AVG	0.410668		tavor-volume	MOTOR AVG	0.0123176
tavor-volume	MOTOR AVG	0.331375		tavor-volume	MOTOR AVG	0.0075391
tavor-volume	MOTOR AVG	0.44956		tavor-volume	MOTOR AVG	0.00760051
tavor-volume	MOTOR AVG	0.200752		tavor-volume	MOTOR AVG	-0.00167513
tavor-volume	MOTOR AVG	0.452422		tavor-volume	MOTOR AVG	0.0194351
tavor-volume	MOTOR AVG	0.327698		tavor-volume	MOTOR AVG	-0.0122742
tavor-volume	MOTOR AVG	0.423952		tavor-volume	MOTOR AVG	0.00446318
tavor-volume	MOTOR AVG	0.323297		tavor-volume	MOTOR AVG	-0.00937142
tavor-volume	MOTOR AVG	0.359124		tavor-volume	MOTOR AVG	0.00849382
tavor-volume	MOTOR AVG	0.336418		tavor-volume	MOTOR AVG	0.00207236
tavor-volume	MOTOR AVG	0.437786		tavor-volume	MOTOR AVG	-0.00392734
tavor-volume	MOTOR AVG	0.211832		tavor-volume	MOTOR AVG	0.000630252
tavor-volume	MOTOR AVG	0.225406		tavor-volume	MOTOR AVG	-0.000164386
tavor-volume	MOTOR AVG	0.110019		tavor-volume	MOTOR AVG	0.000651989
tavor-volume	MOTOR AVG	0.287821		tavor-volume	MOTOR AVG	-0.00325492
tavor-volume	MOTOR AVG	0.409247		tavor-volume	MOTOR AVG	0.00732383
tavor-volume	MOTOR AVG	0.319157		tavor-volume	MOTOR AVG	0.00408947
tavor-volume	MOTOR AVG	0.396731		tavor-volume	MOTOR AVG	0.00716256
tavor-volume	MOTOR AVG	0.303979		tavor-volume	MOTOR AVG	0.00612218
tavor-volume	MOTOR AVG	0.404257		tavor-volume	MOTOR AVG	0.00840003
tavor-volume	MOTOR AVG	0.259659		tavor-volume	MOTOR AVG	0.00356833
tavor-volume	GAMBLING PUNISH-REWARD	0.0320059		tavor-volume	GAMBLING REWARD	0.0127018
tavor-volume	GAMBLING PUNISH-REWARD	0.169191		tavor-volume	GAMBLING REWARD	0.0174738
tavor-volume	GAMBLING PUNISH-REWARD	0.137733		tavor-volume	GAMBLING REWARD	0.0254695
tavor-volume	GAMBLING PUNISH-REWARD	-0.00750022		tavor-volume	GAMBLING REWARD	0.0152562
tavor-volume	GAMBLING PUNISH-REWARD	0.05962		tavor-volume	GAMBLING REWARD	0.0170161
tavor-volume	GAMBLING PUNISH-REWARD	0.183777		tavor-volume	GAMBLING REWARD	0.00380329
tavor-volume	GAMBLING PUNISH-REWARD	0.0319935		tavor-volume	GAMBLING REWARD	0.00437174
tavor-volume	GAMBLING PUNISH-REWARD	0.116429		tavor-volume	GAMBLING REWARD	0.00276907
tavor-volume	GAMBLING PUNISH-REWARD	0.0471818		tavor-volume	GAMBLING REWARD	0.000217624
tavor-volume	GAMBLING PUNISH-REWARD	0.183311		tavor-volume	GAMBLING REWARD	0.00423824
tavor-volume	GAMBLING PUNISH-REWARD	0.028006		tavor-volume	GAMBLING REWARD	0.000520545
tavor-volume	GAMBLING PUNISH-REWARD	0.0514573		tavor-volume	GAMBLING REWARD	0.0190065
tavor-volume	GAMBLING PUNISH-REWARD	0.0922366		tavor-volume	GAMBLING REWARD	0.00441797
tavor-volume	GAMBLING PUNISH-REWARD	0.053689		tavor-volume	GAMBLING REWARD	0.00324295
tavor-volume	GAMBLING PUNISH-REWARD	0.114219		tavor-volume	GAMBLING REWARD	0.000397611
tavor-volume	GAMBLING PUNISH-REWARD	0.0713094		tavor-volume	GAMBLING REWARD	0.0105689
tavor-volume	GAMBLING PUNISH-REWARD	0.194516		tavor-volume	GAMBLING REWARD	0.0169076
tavor-volume	GAMBLING PUNISH-REWARD	0.133264		tavor-volume	GAMBLING REWARD	0.00608652
tavor-volume	GAMBLING PUNISH-REWARD	0.0568211		tavor-volume	GAMBLING REWARD	0.020125
tavor-volume	GAMBLING PUNISH-REWARD	0.120534		tavor-volume	GAMBLING REWARD	0.00120187
tavor-volume	GAMBLING PUNISH-REWARD	0.0420636		tavor-volume	GAMBLING REWARD	0.00876109
tavor-volume	GAMBLING PUNISH-REWARD	0.0940151		tavor-volume	GAMBLING REWARD	0.00532744
tavor-volume	GAMBLING PUNISH-REWARD	0.103318		tavor-volume	GAMBLING REWARD	0.0171578
tavor-volume	GAMBLING PUNISH-REWARD	0.164039		tavor-volume	GAMBLING REWARD	-0.0146
tavor-volume	GAMBLING PUNISH-REWARD	0.0544434		tavor-volume	GAMBLING REWARD	0.0135069
tavor-volume	GAMBLING PUNISH-REWARD	0.104229		tavor-volume	GAMBLING REWARD	-0.010735
tavor-volume	GAMBLING PUNISH-REWARD	0.0498415		tavor-volume	GAMBLING REWARD	0.0186222
tavor-volume	GAMBLING PUNISH-REWARD	0.0568049		tavor-volume	GAMBLING REWARD	-0.002534
tavor-volume	GAMBLING PUNISH-REWARD	0.058167		tavor-volume	GAMBLING REWARD	-0.00360035
tavor-volume	GAMBLING PUNISH-REWARD	0.0337922		tavor-volume	GAMBLING REWARD	0.00338767
tavor-volume	GAMBLING PUNISH-REWARD	0.0472588		tavor-volume	GAMBLING REWARD	-0.000456843
tavor-volume	GAMBLING PUNISH-REWARD	0.0436302		tavor-volume	GAMBLING REWARD	0.000100189
tavor-volume	GAMBLING PUNISH-REWARD	0.14036		tavor-volume	GAMBLING REWARD	0.000440994
tavor-volume	GAMBLING PUNISH-REWARD	0.0647994		tavor-volume	GAMBLING REWARD	-0.00150459
tavor-volume	GAMBLING PUNISH-REWARD	0.0126733		tavor-volume	GAMBLING REWARD	0.00272961
tavor-volume	GAMBLING PUNISH-REWARD	0.150305		tavor-volume	GAMBLING REWARD	0.00439476
tavor-volume	GAMBLING PUNISH-REWARD	0.188217		tavor-volume	GAMBLING REWARD	0.00321904
tavor-volume	GAMBLING PUNISH-REWARD	0.0468673		tavor-volume	GAMBLING REWARD	0.00173183
tavor-volume	GAMBLING PUNISH-REWARD	0.0540792		tavor-volume	GAMBLING REWARD	0.00318291
brainsurfcnn	LANGUAGE MATH-STORY	0.743244		brainsurfcnn	LANGUAGE MATH-STORY	0.104444
brainsurfcnn	LANGUAGE MATH-STORY	0.730422		brainsurfcnn	LANGUAGE MATH-STORY	0.134738
brainsurfcnn	LANGUAGE MATH-STORY	0.767946		brainsurfcnn	LANGUAGE MATH-STORY	0.124325
brainsurfcnn	LANGUAGE MATH-STORY	0.700737		brainsurfcnn	LANGUAGE MATH-STORY	0.112782
brainsurfcnn	LANGUAGE MATH-STORY	0.591095		brainsurfcnn	LANGUAGE MATH-STORY	0.0840691
brainsurfcnn	LANGUAGE MATH-STORY	0.826568		brainsurfcnn	LANGUAGE MATH-STORY	0.16406
brainsurfcnn	LANGUAGE MATH-STORY	0.776951		brainsurfcnn	LANGUAGE MATH-STORY	0.140355
brainsurfcnn	LANGUAGE MATH-STORY	0.592238		brainsurfcnn	LANGUAGE MATH-STORY	0.0770701
brainsurfcnn	LANGUAGE MATH-STORY	0.764012		brainsurfcnn	LANGUAGE MATH-STORY	0.169527
brainsurfcnn	LANGUAGE MATH-STORY	0.727167		brainsurfcnn	LANGUAGE MATH-STORY	0.120285
brainsurfcnn	LANGUAGE MATH-STORY	0.81236		brainsurfcnn	LANGUAGE MATH-STORY	0.156046
brainsurfcnn	LANGUAGE MATH-STORY	0.598497		brainsurfcnn	LANGUAGE MATH-STORY	0.074799
brainsurfcnn	LANGUAGE MATH-STORY	0.709131		brainsurfcnn	LANGUAGE MATH-STORY	0.12868
brainsurfcnn	LANGUAGE MATH-STORY	0.631225		brainsurfcnn	LANGUAGE MATH-STORY	0.100609
brainsurfcnn	LANGUAGE MATH-STORY	0.703921		brainsurfcnn	LANGUAGE MATH-STORY	0.090593
brainsurfcnn	LANGUAGE MATH-STORY	0.555696		brainsurfcnn	LANGUAGE MATH-STORY	0.0642239
brainsurfcnn	LANGUAGE MATH-STORY	0.751996		brainsurfcnn	LANGUAGE MATH-STORY	0.124549
brainsurfcnn	LANGUAGE MATH-STORY	0.545789		brainsurfcnn	LANGUAGE MATH-STORY	0.0688864
brainsurfcnn	LANGUAGE MATH-STORY	0.565756		brainsurfcnn	LANGUAGE MATH-STORY	0.0944656
brainsurfcnn	LANGUAGE MATH-STORY	0.777353		brainsurfcnn	LANGUAGE MATH-STORY	0.147043
brainsurfcnn	LANGUAGE MATH-STORY	0.763451		brainsurfcnn	LANGUAGE MATH-STORY	0.139008
brainsurfcnn	LANGUAGE MATH-STORY	0.75139		brainsurfcnn	LANGUAGE MATH-STORY	0.110285
brainsurfcnn	LANGUAGE MATH-STORY	0.712034		brainsurfcnn	LANGUAGE MATH-STORY	0.0990766
brainsurfcnn	LANGUAGE MATH-STORY	0.681387		brainsurfcnn	LANGUAGE MATH-STORY	0.0961492
brainsurfcnn	LANGUAGE MATH-STORY	0.720003		brainsurfcnn	LANGUAGE MATH-STORY	0.121137
brainsurfcnn	LANGUAGE MATH-STORY	0.771479		brainsurfcnn	LANGUAGE MATH-STORY	0.128364
brainsurfcnn	LANGUAGE MATH-STORY	0.718801		brainsurfcnn	LANGUAGE MATH-STORY	0.128812
brainsurfcnn	LANGUAGE MATH-STORY	0.639915		brainsurfcnn	LANGUAGE MATH-STORY	0.101247
brainsurfcnn	LANGUAGE MATH-STORY	0.78529		brainsurfcnn	LANGUAGE MATH-STORY	0.150744
brainsurfcnn	LANGUAGE MATH-STORY	0.760069		brainsurfcnn	LANGUAGE MATH-STORY	0.155918
brainsurfcnn	LANGUAGE MATH-STORY	0.593908		brainsurfcnn	LANGUAGE MATH-STORY	0.0825478
brainsurfcnn	LANGUAGE MATH-STORY	0.698039		brainsurfcnn	LANGUAGE MATH-STORY	0.12203
brainsurfcnn	LANGUAGE MATH-STORY	0.713462		brainsurfcnn	LANGUAGE MATH-STORY	0.117894
brainsurfcnn	LANGUAGE MATH-STORY	0.746461		brainsurfcnn	LANGUAGE MATH-STORY	0.122276
brainsurfcnn	LANGUAGE MATH-STORY	0.540163		brainsurfcnn	LANGUAGE MATH-STORY	0.0613737
brainsurfcnn	LANGUAGE MATH-STORY	0.768978		brainsurfcnn	LANGUAGE MATH-STORY	0.151925
brainsurfcnn	LANGUAGE MATH-STORY	0.682147		brainsurfcnn	LANGUAGE MATH-STORY	0.105746
brainsurfcnn	LANGUAGE MATH-STORY	0.706823		brainsurfcnn	LANGUAGE MATH-STORY	0.13242
brainsurfcnn	LANGUAGE MATH-STORY	0.746172		brainsurfcnn	LANGUAGE MATH-STORY	0.131509
brainsurfcnn	RELATIONAL REL	0.816739		brainsurfcnn	RELATIONAL REL	0.105232
brainsurfcnn	RELATIONAL REL	0.807233		brainsurfcnn	RELATIONAL REL	0.130253
brainsurfcnn	RELATIONAL REL	0.817374		brainsurfcnn	RELATIONAL REL	0.111039
brainsurfcnn	RELATIONAL REL	0.820222		brainsurfcnn	RELATIONAL REL	0.116027
brainsurfcnn	RELATIONAL REL	0.831621		brainsurfcnn	RELATIONAL REL	0.115364
brainsurfcnn	RELATIONAL REL	0.812165		brainsurfcnn	RELATIONAL REL	0.14541
brainsurfcnn	RELATIONAL REL	0.779625		brainsurfcnn	RELATIONAL REL	0.0985506
brainsurfcnn	RELATIONAL REL	0.753974		brainsurfcnn	RELATIONAL REL	0.091309
brainsurfcnn	RELATIONAL REL	0.807481		brainsurfcnn	RELATIONAL REL	0.101693
brainsurfcnn	RELATIONAL REL	0.835361		brainsurfcnn	RELATIONAL REL	0.101483
brainsurfcnn	RELATIONAL REL	0.798834		brainsurfcnn	RELATIONAL REL	0.120605
brainsurfcnn	RELATIONAL REL	0.841334		brainsurfcnn	RELATIONAL REL	0.108779
brainsurfcnn	RELATIONAL REL	0.768208		brainsurfcnn	RELATIONAL REL	0.110056
brainsurfcnn	RELATIONAL REL	0.670726		brainsurfcnn	RELATIONAL REL	0.0719767
brainsurfcnn	RELATIONAL REL	0.594453		brainsurfcnn	RELATIONAL REL	0.0430319
brainsurfcnn	RELATIONAL REL	0.660457		brainsurfcnn	RELATIONAL REL	0.11307
brainsurfcnn	RELATIONAL REL	0.817013		brainsurfcnn	RELATIONAL REL	0.102991
brainsurfcnn	RELATIONAL REL	0.788029		brainsurfcnn	RELATIONAL REL	0.110912
brainsurfcnn	RELATIONAL REL	0.717996		brainsurfcnn	RELATIONAL REL	0.0891461
brainsurfcnn	RELATIONAL REL	0.763381		brainsurfcnn	RELATIONAL REL	0.111617
brainsurfcnn	RELATIONAL REL	0.744251		brainsurfcnn	RELATIONAL REL	0.10083
brainsurfcnn	RELATIONAL REL	0.756095		brainsurfcnn	RELATIONAL REL	0.0798372
brainsurfcnn	RELATIONAL REL	0.731651		brainsurfcnn	RELATIONAL REL	0.0910487
brainsurfcnn	RELATIONAL REL	0.760705		brainsurfcnn	RELATIONAL REL	0.0903597
brainsurfcnn	RELATIONAL REL	0.738132		brainsurfcnn	RELATIONAL REL	0.0878014
brainsurfcnn	RELATIONAL REL	0.770683		brainsurfcnn	RELATIONAL REL	0.0904543
brainsurfcnn	RELATIONAL REL	0.74951		brainsurfcnn	RELATIONAL REL	0.103233
brainsurfcnn	RELATIONAL REL	0.656466		brainsurfcnn	RELATIONAL REL	0.0854832
brainsurfcnn	RELATIONAL REL	0.817325		brainsurfcnn	RELATIONAL REL	0.121405
brainsurfcnn	RELATIONAL REL	0.610505		brainsurfcnn	RELATIONAL REL	0.0665295
brainsurfcnn	RELATIONAL REL	0.654418		brainsurfcnn	RELATIONAL REL	0.0736272
brainsurfcnn	RELATIONAL REL	0.737531		brainsurfcnn	RELATIONAL REL	0.0941081
brainsurfcnn	RELATIONAL REL	0.772677		brainsurfcnn	RELATIONAL REL	0.102273
brainsurfcnn	RELATIONAL REL	0.767456		brainsurfcnn	RELATIONAL REL	0.114291
brainsurfcnn	RELATIONAL REL	0.773732		brainsurfcnn	RELATIONAL REL	0.0943372
brainsurfcnn	RELATIONAL REL	0.760034		brainsurfcnn	RELATIONAL REL	0.0854221
brainsurfcnn	RELATIONAL REL	0.757586		brainsurfcnn	RELATIONAL REL	0.104087
brainsurfcnn	RELATIONAL REL	0.827318		brainsurfcnn	RELATIONAL REL	0.129275
brainsurfcnn	RELATIONAL REL	0.663822		brainsurfcnn	RELATIONAL REL	0.0804384
brainsurfcnn	SOCIAL TOM-RANDOM	0.381895		brainsurfcnn	SOCIAL TOM-RANDOM	0.0291419
brainsurfcnn	SOCIAL TOM-RANDOM	0.457812		brainsurfcnn	SOCIAL TOM-RANDOM	0.0240361
brainsurfcnn	SOCIAL TOM-RANDOM	0.454325		brainsurfcnn	SOCIAL TOM-RANDOM	0.0221985
brainsurfcnn	SOCIAL TOM-RANDOM	0.530145		brainsurfcnn	SOCIAL TOM-RANDOM	0.0443643
brainsurfcnn	SOCIAL TOM-RANDOM	0.414845		brainsurfcnn	SOCIAL TOM-RANDOM	0.0259692
brainsurfcnn	SOCIAL TOM-RANDOM	0.508192		brainsurfcnn	SOCIAL TOM-RANDOM	0.0478863
brainsurfcnn	SOCIAL TOM-RANDOM	0.360984		brainsurfcnn	SOCIAL TOM-RANDOM	0.036671
brainsurfcnn	SOCIAL TOM-RANDOM	0.42088		brainsurfcnn	SOCIAL TOM-RANDOM	0.0264182
brainsurfcnn	SOCIAL TOM-RANDOM	0.377572		brainsurfcnn	SOCIAL TOM-RANDOM	0.0122617
brainsurfcnn	SOCIAL TOM-RANDOM	0.499306		brainsurfcnn	SOCIAL TOM-RANDOM	0.043323
brainsurfcnn	SOCIAL TOM-RANDOM	0.462		brainsurfcnn	SOCIAL TOM-RANDOM	0.0441228
brainsurfcnn	SOCIAL TOM-RANDOM	0.341084		brainsurfcnn	SOCIAL TOM-RANDOM	0.0118667
brainsurfcnn	SOCIAL TOM-RANDOM	0.485471		brainsurfcnn	SOCIAL TOM-RANDOM	0.0660241
brainsurfcnn	SOCIAL TOM-RANDOM	0.392135		brainsurfcnn	SOCIAL TOM-RANDOM	0.0228279
brainsurfcnn	SOCIAL TOM-RANDOM	0.368592		brainsurfcnn	SOCIAL TOM-RANDOM	0.0218357
brainsurfcnn	SOCIAL TOM-RANDOM	0.35712		brainsurfcnn	SOCIAL TOM-RANDOM	0.01537
brainsurfcnn	SOCIAL TOM-RANDOM	0.497118		brainsurfcnn	SOCIAL TOM-RANDOM	0.0467966
brainsurfcnn	SOCIAL TOM-RANDOM	0.443177		brainsurfcnn	SOCIAL TOM-RANDOM	0.0272671
brainsurfcnn	SOCIAL TOM-RANDOM	0.434708		brainsurfcnn	SOCIAL TOM-RANDOM	0.0122984
brainsurfcnn	SOCIAL TOM-RANDOM	0.36905		brainsurfcnn	SOCIAL TOM-RANDOM	0.0271214
brainsurfcnn	SOCIAL TOM-RANDOM	0.368414		brainsurfcnn	SOCIAL TOM-RANDOM	0.0193912
brainsurfcnn	SOCIAL TOM-RANDOM	0.366099		brainsurfcnn	SOCIAL TOM-RANDOM	0.0180397
brainsurfcnn	SOCIAL TOM-RANDOM	0.54389		brainsurfcnn	SOCIAL TOM-RANDOM	0.0426239
brainsurfcnn	SOCIAL TOM-RANDOM	0.506605		brainsurfcnn	SOCIAL TOM-RANDOM	0.0117984
brainsurfcnn	SOCIAL TOM-RANDOM	0.557535		brainsurfcnn	SOCIAL TOM-RANDOM	0.0670232
brainsurfcnn	SOCIAL TOM-RANDOM	0.437556		brainsurfcnn	SOCIAL TOM-RANDOM	0.0338227
brainsurfcnn	SOCIAL TOM-RANDOM	0.338052		brainsurfcnn	SOCIAL TOM-RANDOM	0.0244531
brainsurfcnn	SOCIAL TOM-RANDOM	0.428409		brainsurfcnn	SOCIAL TOM-RANDOM	0.025431
brainsurfcnn	SOCIAL TOM-RANDOM	0.432845		brainsurfcnn	SOCIAL TOM-RANDOM	0.0347647
brainsurfcnn	SOCIAL TOM-RANDOM	0.356929		brainsurfcnn	SOCIAL TOM-RANDOM	0.014456
brainsurfcnn	SOCIAL TOM-RANDOM	0.415428		brainsurfcnn	SOCIAL TOM-RANDOM	0.00464546
brainsurfcnn	SOCIAL TOM-RANDOM	0.490177		brainsurfcnn	SOCIAL TOM-RANDOM	0.0462347
brainsurfcnn	SOCIAL TOM-RANDOM	0.459182		brainsurfcnn	SOCIAL TOM-RANDOM	0.0283527
brainsurfcnn	SOCIAL TOM-RANDOM	0.439101		brainsurfcnn	SOCIAL TOM-RANDOM	0.0236497
brainsurfcnn	SOCIAL TOM-RANDOM	0.318816		brainsurfcnn	SOCIAL TOM-RANDOM	0.0130075
brainsurfcnn	SOCIAL TOM-RANDOM	0.546449		brainsurfcnn	SOCIAL TOM-RANDOM	0.0581091
brainsurfcnn	SOCIAL TOM-RANDOM	0.238126		brainsurfcnn	SOCIAL TOM-RANDOM	0.0116993
brainsurfcnn	SOCIAL TOM-RANDOM	0.535263		brainsurfcnn	SOCIAL TOM-RANDOM	0.0433743
brainsurfcnn	SOCIAL TOM-RANDOM	0.23232		brainsurfcnn	SOCIAL TOM-RANDOM	0.00561084
brainsurfcnn	EMOTION FACES-SHAPES	0.39438		brainsurfcnn	EMOTION FACES-SHAPES	0.0140947
brainsurfcnn	EMOTION FACES-SHAPES	0.523814		brainsurfcnn	EMOTION FACES-SHAPES	0.0368717
brainsurfcnn	EMOTION FACES-SHAPES	0.536561		brainsurfcnn	EMOTION FACES-SHAPES	0.0584594
brainsurfcnn	EMOTION FACES-SHAPES	0.497831		brainsurfcnn	EMOTION FACES-SHAPES	0.0355334
brainsurfcnn	EMOTION FACES-SHAPES	0.557626		brainsurfcnn	EMOTION FACES-SHAPES	0.0577108
brainsurfcnn	EMOTION FACES-SHAPES	0.560633		brainsurfcnn	EMOTION FACES-SHAPES	0.0458817
brainsurfcnn	EMOTION FACES-SHAPES	0.55299		brainsurfcnn	EMOTION FACES-SHAPES	0.0505538
brainsurfcnn	EMOTION FACES-SHAPES	0.463105		brainsurfcnn	EMOTION FACES-SHAPES	0.0373686
brainsurfcnn	EMOTION FACES-SHAPES	0.417085		brainsurfcnn	EMOTION FACES-SHAPES	0.0227369
brainsurfcnn	EMOTION FACES-SHAPES	0.576319		brainsurfcnn	EMOTION FACES-SHAPES	0.0546235
brainsurfcnn	EMOTION FACES-SHAPES	0.546476		brainsurfcnn	EMOTION FACES-SHAPES	0.0493034
brainsurfcnn	EMOTION FACES-SHAPES	0.442927		brainsurfcnn	EMOTION FACES-SHAPES	0.0411742
brainsurfcnn	EMOTION FACES-SHAPES	0.572191		brainsurfcnn	EMOTION FACES-SHAPES	0.0588751
brainsurfcnn	EMOTION FACES-SHAPES	0.436653		brainsurfcnn	EMOTION FACES-SHAPES	0.0359639
brainsurfcnn	EMOTION FACES-SHAPES	0.255074		brainsurfcnn	EMOTION FACES-SHAPES	0.0146728
brainsurfcnn	EMOTION FACES-SHAPES	0.353268		brainsurfcnn	EMOTION FACES-SHAPES	0.0288209
brainsurfcnn	EMOTION FACES-SHAPES	0.546574		brainsurfcnn	EMOTION FACES-SHAPES	0.0504509
brainsurfcnn	EMOTION FACES-SHAPES	0.468463		brainsurfcnn	EMOTION FACES-SHAPES	0.0463309
brainsurfcnn	EMOTION FACES-SHAPES	0.492488		brainsurfcnn	EMOTION FACES-SHAPES	0.0446107
brainsurfcnn	EMOTION FACES-SHAPES	0.486851		brainsurfcnn	EMOTION FACES-SHAPES	0.0391884
brainsurfcnn	EMOTION FACES-SHAPES	0.557003		brainsurfcnn	EMOTION FACES-SHAPES	0.054598
brainsurfcnn	EMOTION FACES-SHAPES	0.558818		brainsurfcnn	EMOTION FACES-SHAPES	0.0677453
brainsurfcnn	EMOTION FACES-SHAPES	0.580845		brainsurfcnn	EMOTION FACES-SHAPES	0.0602303
brainsurfcnn	EMOTION FACES-SHAPES	0.547057		brainsurfcnn	EMOTION FACES-SHAPES	0.0570616
brainsurfcnn	EMOTION FACES-SHAPES	0.542914		brainsurfcnn	EMOTION FACES-SHAPES	0.0599362
brainsurfcnn	EMOTION FACES-SHAPES	0.533689		brainsurfcnn	EMOTION FACES-SHAPES	0.0390997
brainsurfcnn	EMOTION FACES-SHAPES	0.401253		brainsurfcnn	EMOTION FACES-SHAPES	0.0301378
brainsurfcnn	EMOTION FACES-SHAPES	0.596657		brainsurfcnn	EMOTION FACES-SHAPES	0.0548505
brainsurfcnn	EMOTION FACES-SHAPES	0.528998		brainsurfcnn	EMOTION FACES-SHAPES	0.0298324
brainsurfcnn	EMOTION FACES-SHAPES	0.382451		brainsurfcnn	EMOTION FACES-SHAPES	0.0296674
brainsurfcnn	EMOTION FACES-SHAPES	0.554963		brainsurfcnn	EMOTION FACES-SHAPES	0.055017
brainsurfcnn	EMOTION FACES-SHAPES	0.432884		brainsurfcnn	EMOTION FACES-SHAPES	0.0456799
brainsurfcnn	EMOTION FACES-SHAPES	0.554674		brainsurfcnn	EMOTION FACES-SHAPES	0.0588497
brainsurfcnn	EMOTION FACES-SHAPES	0.491708		brainsurfcnn	EMOTION FACES-SHAPES	0.0418456
brainsurfcnn	EMOTION FACES-SHAPES	0.449476		brainsurfcnn	EMOTION FACES-SHAPES	0.033834
brainsurfcnn	EMOTION FACES-SHAPES	0.430126		brainsurfcnn	EMOTION FACES-SHAPES	0.0314675
brainsurfcnn	EMOTION FACES-SHAPES	0.526746		brainsurfcnn	EMOTION FACES-SHAPES	0.0549856
brainsurfcnn	EMOTION FACES-SHAPES	0.375253		brainsurfcnn	EMOTION FACES-SHAPES	0.0209622
brainsurfcnn	EMOTION FACES-SHAPES	0.580434		brainsurfcnn	EMOTION FACES-SHAPES	0.0722869
brainsurfcnn	WM 2BK-0BK	0.665513		brainsurfcnn	WM 2BK-0BK	0.102059
brainsurfcnn	WM 2BK-0BK	0.487459		brainsurfcnn	WM 2BK-0BK	0.0645823
brainsurfcnn	WM 2BK-0BK	0.691494		brainsurfcnn	WM 2BK-0BK	0.10591
brainsurfcnn	WM 2BK-0BK	0.589176		brainsurfcnn	WM 2BK-0BK	0.0865963
brainsurfcnn	WM 2BK-0BK	0.585777		brainsurfcnn	WM 2BK-0BK	0.0802067
brainsurfcnn	WM 2BK-0BK	0.460268		brainsurfcnn	WM 2BK-0BK	0.0656579
brainsurfcnn	WM 2BK-0BK	0.292765		brainsurfcnn	WM 2BK-0BK	0.0210132
brainsurfcnn	WM 2BK-0BK	0.217728		brainsurfcnn	WM 2BK-0BK	0.0108548
brainsurfcnn	WM 2BK-0BK	0.618862		brainsurfcnn	WM 2BK-0BK	0.0876728
brainsurfcnn	WM 2BK-0BK	0.672551		brainsurfcnn	WM 2BK-0BK	0.0963323
brainsurfcnn	WM 2BK-0BK	0.587363		brainsurfcnn	WM 2BK-0BK	0.0939457
brainsurfcnn	WM 2BK-0BK	0.583761		brainsurfcnn	WM 2BK-0BK	0.0866907
brainsurfcnn	WM 2BK-0BK	0.521447		brainsurfcnn	WM 2BK-0BK	0.0652931
brainsurfcnn	WM 2BK-0BK	0.565417		brainsurfcnn	WM 2BK-0BK	0.0703406
brainsurfcnn	WM 2BK-0BK	0.37515		brainsurfcnn	WM 2BK-0BK	0.0299783
brainsurfcnn	WM 2BK-0BK	0.145246		brainsurfcnn	WM 2BK-0BK	0.00460562
brainsurfcnn	WM 2BK-0BK	0.605896		brainsurfcnn	WM 2BK-0BK	0.0727321
brainsurfcnn	WM 2BK-0BK	0.668105		brainsurfcnn	WM 2BK-0BK	0.091368
brainsurfcnn	WM 2BK-0BK	0.455271		brainsurfcnn	WM 2BK-0BK	0.0678307
brainsurfcnn	WM 2BK-0BK	0.513029		brainsurfcnn	WM 2BK-0BK	0.0700577
brainsurfcnn	WM 2BK-0BK	0.305096		brainsurfcnn	WM 2BK-0BK	0.0241615
brainsurfcnn	WM 2BK-0BK	0.137066		brainsurfcnn	WM 2BK-0BK	0.000400247
brainsurfcnn	WM 2BK-0BK	0.419111		brainsurfcnn	WM 2BK-0BK	0.0476507
brainsurfcnn	WM 2BK-0BK	0.641129		brainsurfcnn	WM 2BK-0BK	0.0904822
brainsurfcnn	WM 2BK-0BK	0.56964		brainsurfcnn	WM 2BK-0BK	0.0825126
brainsurfcnn	WM 2BK-0BK	0.427583		brainsurfcnn	WM 2BK-0BK	0.0314277
brainsurfcnn	WM 2BK-0BK	0.129593		brainsurfcnn	WM 2BK-0BK	0.00503245
brainsurfcnn	WM 2BK-0BK	0.421422		brainsurfcnn	WM 2BK-0BK	0.0278262
brainsurfcnn	WM 2BK-0BK	0.602188		brainsurfcnn	WM 2BK-0BK	0.0953647
brainsurfcnn	WM 2BK-0BK	0.307051		brainsurfcnn	WM 2BK-0BK	0.0366288
brainsurfcnn	WM 2BK-0BK	0.352479		brainsurfcnn	WM 2BK-0BK	0.0205316
brainsurfcnn	WM 2BK-0BK	0.173713		brainsurfcnn	WM 2BK-0BK	0.0104437
brainsurfcnn	WM 2BK-0BK	0.595511		brainsurfcnn	WM 2BK-0BK	0.112406
brainsurfcnn	WM 2BK-0BK	0.131401		brainsurfcnn	WM 2BK-0BK	0.00610803
brainsurfcnn	WM 2BK-0BK	0.0591449		brainsurfcnn	WM 2BK-0BK	-0.000693139
brainsurfcnn	WM 2BK-0BK	0.707412		brainsurfcnn	WM 2BK-0BK	0.130158
brainsurfcnn	WM 2BK-0BK	0.544662		brainsurfcnn	WM 2BK-0BK	0.0615768
brainsurfcnn	WM 2BK-0BK	0.513919		brainsurfcnn	WM 2BK-0BK	0.0568223
brainsurfcnn	WM 2BK-0BK	0.388409		brainsurfcnn	WM 2BK-0BK	0.0379707
brainsurfcnn	MOTOR AVG	0.566541		brainsurfcnn	MOTOR AVG	0.0492541
brainsurfcnn	MOTOR AVG	0.462428		brainsurfcnn	MOTOR AVG	0.0169467
brainsurfcnn	MOTOR AVG	0.504963		brainsurfcnn	MOTOR AVG	0.0555892
brainsurfcnn	MOTOR AVG	0.451438		brainsurfcnn	MOTOR AVG	0.0372031
brainsurfcnn	MOTOR AVG	0.677373		brainsurfcnn	MOTOR AVG	0.0811001
brainsurfcnn	MOTOR AVG	0.554598		brainsurfcnn	MOTOR AVG	0.0447072
brainsurfcnn	MOTOR AVG	0.392074		brainsurfcnn	MOTOR AVG	0.0312491
brainsurfcnn	MOTOR AVG	0.526885		brainsurfcnn	MOTOR AVG	0.0318536
brainsurfcnn	MOTOR AVG	0.513809		brainsurfcnn	MOTOR AVG	0.0757403
brainsurfcnn	MOTOR AVG	0.606087		brainsurfcnn	MOTOR AVG	0.0580131
brainsurfcnn	MOTOR AVG	0.598908		brainsurfcnn	MOTOR AVG	0.0594507
brainsurfcnn	MOTOR AVG	0.52962		brainsurfcnn	MOTOR AVG	0.0428203
brainsurfcnn	MOTOR AVG	0.523803		brainsurfcnn	MOTOR AVG	0.034971
brainsurfcnn	MOTOR AVG	0.464865		brainsurfcnn	MOTOR AVG	0.0341642
brainsurfcnn	MOTOR AVG	0.477913		brainsurfcnn	MOTOR AVG	0.0260623
brainsurfcnn	MOTOR AVG	0.348676		brainsurfcnn	MOTOR AVG	0.0136413
brainsurfcnn	MOTOR AVG	0.634892		brainsurfcnn	MOTOR AVG	0.0630861
brainsurfcnn	MOTOR AVG	0.583359		brainsurfcnn	MOTOR AVG	0.0601594
brainsurfcnn	MOTOR AVG	0.522417		brainsurfcnn	MOTOR AVG	0.0277756
brainsurfcnn	MOTOR AVG	0.504426		brainsurfcnn	MOTOR AVG	0.0438483
brainsurfcnn	MOTOR AVG	0.661369		brainsurfcnn	MOTOR AVG	0.0625365
brainsurfcnn	MOTOR AVG	0.400487		brainsurfcnn	MOTOR AVG	0.0315743
brainsurfcnn	MOTOR AVG	0.626165		brainsurfcnn	MOTOR AVG	0.0730699
brainsurfcnn	MOTOR AVG	0.540643		brainsurfcnn	MOTOR AVG	0.0263252
brainsurfcnn	MOTOR AVG	0.632199		brainsurfcnn	MOTOR AVG	0.0621471
brainsurfcnn	MOTOR AVG	0.503912		brainsurfcnn	MOTOR AVG	0.0233729
brainsurfcnn	MOTOR AVG	0.487933		brainsurfcnn	MOTOR AVG	0.0359078
brainsurfcnn	MOTOR AVG	0.51252		brainsurfcnn	MOTOR AVG	0.0357198
brainsurfcnn	MOTOR AVG	0.662952		brainsurfcnn	MOTOR AVG	0.0694812
brainsurfcnn	MOTOR AVG	0.317946		brainsurfcnn	MOTOR AVG	0.0174198
brainsurfcnn	MOTOR AVG	0.402071		brainsurfcnn	MOTOR AVG	0.0155923
brainsurfcnn	MOTOR AVG	0.183896		brainsurfcnn	MOTOR AVG	0.00677523
brainsurfcnn	MOTOR AVG	0.465651		brainsurfcnn	MOTOR AVG	0.0360477
brainsurfcnn	MOTOR AVG	0.605992		brainsurfcnn	MOTOR AVG	0.063223
brainsurfcnn	MOTOR AVG	0.506592		brainsurfcnn	MOTOR AVG	0.0340919
brainsurfcnn	MOTOR AVG	0.588399		brainsurfcnn	MOTOR AVG	0.0470929
brainsurfcnn	MOTOR AVG	0.491195		brainsurfcnn	MOTOR AVG	0.0523549
brainsurfcnn	MOTOR AVG	0.541134		brainsurfcnn	MOTOR AVG	0.0208865
brainsurfcnn	MOTOR AVG	0.427934		brainsurfcnn	MOTOR AVG	0.0341933
brainsurfcnn	GAMBLING PUNISH-REWARD	0.0409777		brainsurfcnn	GAMBLING REWARD	0.094619
brainsurfcnn	GAMBLING PUNISH-REWARD	0.223899		brainsurfcnn	GAMBLING REWARD	0.12405
brainsurfcnn	GAMBLING PUNISH-REWARD	0.161329		brainsurfcnn	GAMBLING REWARD	0.108631
brainsurfcnn	GAMBLING PUNISH-REWARD	0.00720504		brainsurfcnn	GAMBLING REWARD	0.130708
brainsurfcnn	GAMBLING PUNISH-REWARD	0.0916805		brainsurfcnn	GAMBLING REWARD	0.11995
brainsurfcnn	GAMBLING PUNISH-REWARD	0.208653		brainsurfcnn	GAMBLING REWARD	0.0866622
brainsurfcnn	GAMBLING PUNISH-REWARD	0.00239307		brainsurfcnn	GAMBLING REWARD	0.0998586
brainsurfcnn	GAMBLING PUNISH-REWARD	0.159832		brainsurfcnn	GAMBLING REWARD	0.0906381
brainsurfcnn	GAMBLING PUNISH-REWARD	0.0330219		brainsurfcnn	GAMBLING REWARD	0.116703
brainsurfcnn	GAMBLING PUNISH-REWARD	0.263806		brainsurfcnn	GAMBLING REWARD	0.105825
brainsurfcnn	GAMBLING PUNISH-REWARD	0.0323756		brainsurfcnn	GAMBLING REWARD	0.101175
brainsurfcnn	GAMBLING PUNISH-REWARD	0.0463109		brainsurfcnn	GAMBLING REWARD	0.0847307
brainsurfcnn	GAMBLING PUNISH-REWARD	0.121073		brainsurfcnn	GAMBLING REWARD	0.075915
brainsurfcnn	GAMBLING PUNISH-REWARD	0.103415		brainsurfcnn	GAMBLING REWARD	0.0956235
brainsurfcnn	GAMBLING PUNISH-REWARD	0.138431		brainsurfcnn	GAMBLING REWARD	0.052247
brainsurfcnn	GAMBLING PUNISH-REWARD	0.119418		brainsurfcnn	GAMBLING REWARD	0.0962114
brainsurfcnn	GAMBLING PUNISH-REWARD	0.384751		brainsurfcnn	GAMBLING REWARD	0.118479
brainsurfcnn	GAMBLING PUNISH-REWARD	0.175661		brainsurfcnn	GAMBLING REWARD	0.107096
brainsurfcnn	GAMBLING PUNISH-REWARD	0.108073		brainsurfcnn	GAMBLING REWARD	0.129815
brainsurfcnn	GAMBLING PUNISH-REWARD	0.188671		brainsurfcnn	GAMBLING REWARD	0.107045
brainsurfcnn	GAMBLING PUNISH-REWARD	-0.00119348		brainsurfcnn	GAMBLING REWARD	0.112609
brainsurfcnn	GAMBLING PUNISH-REWARD	0.128871		brainsurfcnn	GAMBLING REWARD	0.0702638
brainsurfcnn	GAMBLING PUNISH-REWARD	0.181843		brainsurfcnn	GAMBLING REWARD	0.102649
brainsurfcnn	GAMBLING PUNISH-REWARD	0.22554		brainsurfcnn	GAMBLING REWARD	0.0862213
brainsurfcnn	GAMBLING PUNISH-REWARD	0.014034		brainsurfcnn	GAMBLING REWARD	0.0706108
brainsurfcnn	GAMBLING PUNISH-REWARD	0.137506		brainsurfcnn	GAMBLING REWARD	0.0880189
brainsurfcnn	GAMBLING PUNISH-REWARD	0.0991781		brainsurfcnn	GAMBLING REWARD	0.122845
brainsurfcnn	GAMBLING PUNISH-REWARD	0.111298		brainsurfcnn	GAMBLING REWARD	0.0913108
brainsurfcnn	GAMBLING PUNISH-REWARD	0.0587679		brainsurfcnn	GAMBLING REWARD	0.134987
brainsurfcnn	GAMBLING PUNISH-REWARD	0.0503859		brainsurfcnn	GAMBLING REWARD	0.0550055
brainsurfcnn	GAMBLING PUNISH-REWARD	0.0644158		brainsurfcnn	GAMBLING REWARD	0.0737111
brainsurfcnn	GAMBLING PUNISH-REWARD	0.0480421		brainsurfcnn	GAMBLING REWARD	0.0492926
brainsurfcnn	GAMBLING PUNISH-REWARD	0.258552		brainsurfcnn	GAMBLING REWARD	0.0897603
brainsurfcnn	GAMBLING PUNISH-REWARD	0.0519458		brainsurfcnn	GAMBLING REWARD	0.100617
brainsurfcnn	GAMBLING PUNISH-REWARD	0.0320376		brainsurfcnn	GAMBLING REWARD	0.128372
brainsurfcnn	GAMBLING PUNISH-REWARD	0.16272		brainsurfcnn	GAMBLING REWARD	0.106244
brainsurfcnn	GAMBLING PUNISH-REWARD	0.218993		brainsurfcnn	GAMBLING REWARD	0.0884756
brainsurfcnn	GAMBLING PUNISH-REWARD	0.046459		brainsurfcnn	GAMBLING REWARD	0.100747
brainsurfcnn	GAMBLING PUNISH-REWARD	0.056486		brainsurfcnn	GAMBLING REWARD	0.114294
deeptaskgen	LANGUAGE MATH-STORY	0.690444		deeptaskgen	LANGUAGE MATH-STORY	0.0233706
deeptaskgen	LANGUAGE MATH-STORY	0.650734		deeptaskgen	LANGUAGE MATH-STORY	0.0282935
deeptaskgen	LANGUAGE MATH-STORY	0.712994		deeptaskgen	LANGUAGE MATH-STORY	0.0231104
deeptaskgen	LANGUAGE MATH-STORY	0.660283		deeptaskgen	LANGUAGE MATH-STORY	0.0301401
deeptaskgen	LANGUAGE MATH-STORY	0.533289		deeptaskgen	LANGUAGE MATH-STORY	0.0160171
deeptaskgen	LANGUAGE MATH-STORY	0.749216		deeptaskgen	LANGUAGE MATH-STORY	0.0351763
deeptaskgen	LANGUAGE MATH-STORY	0.685256		deeptaskgen	LANGUAGE MATH-STORY	0.02328
deeptaskgen	LANGUAGE MATH-STORY	0.505867		deeptaskgen	LANGUAGE MATH-STORY	0.014259
deeptaskgen	LANGUAGE MATH-STORY	0.662471		deeptaskgen	LANGUAGE MATH-STORY	0.0394083
deeptaskgen	LANGUAGE MATH-STORY	0.667534		deeptaskgen	LANGUAGE MATH-STORY	0.0315807
deeptaskgen	LANGUAGE MATH-STORY	0.728203		deeptaskgen	LANGUAGE MATH-STORY	0.0283627
deeptaskgen	LANGUAGE MATH-STORY	0.55211		deeptaskgen	LANGUAGE MATH-STORY	0.0170988
deeptaskgen	LANGUAGE MATH-STORY	0.603855		deeptaskgen	LANGUAGE MATH-STORY	0.0290811
deeptaskgen	LANGUAGE MATH-STORY	0.555577		deeptaskgen	LANGUAGE MATH-STORY	0.0232416
deeptaskgen	LANGUAGE MATH-STORY	0.664053		deeptaskgen	LANGUAGE MATH-STORY	0.0160697
deeptaskgen	LANGUAGE MATH-STORY	0.530191		deeptaskgen	LANGUAGE MATH-STORY	0.0153677
deeptaskgen	LANGUAGE MATH-STORY	0.705826		deeptaskgen	LANGUAGE MATH-STORY	0.0334273
deeptaskgen	LANGUAGE MATH-STORY	0.496075		deeptaskgen	LANGUAGE MATH-STORY	0.0177421
deeptaskgen	LANGUAGE MATH-STORY	0.483389		deeptaskgen	LANGUAGE MATH-STORY	0.0210172
deeptaskgen	LANGUAGE MATH-STORY	0.719629		deeptaskgen	LANGUAGE MATH-STORY	0.035467
deeptaskgen	LANGUAGE MATH-STORY	0.702803		deeptaskgen	LANGUAGE MATH-STORY	0.0369196
deeptaskgen	LANGUAGE MATH-STORY	0.698008		deeptaskgen	LANGUAGE MATH-STORY	0.0316844
deeptaskgen	LANGUAGE MATH-STORY	0.661161		deeptaskgen	LANGUAGE MATH-STORY	0.0246317
deeptaskgen	LANGUAGE MATH-STORY	0.618565		deeptaskgen	LANGUAGE MATH-STORY	0.0191179
deeptaskgen	LANGUAGE MATH-STORY	0.663864		deeptaskgen	LANGUAGE MATH-STORY	0.0288333
deeptaskgen	LANGUAGE MATH-STORY	0.698665		deeptaskgen	LANGUAGE MATH-STORY	0.0224754
deeptaskgen	LANGUAGE MATH-STORY	0.653268		deeptaskgen	LANGUAGE MATH-STORY	0.0369614
deeptaskgen	LANGUAGE MATH-STORY	0.54293		deeptaskgen	LANGUAGE MATH-STORY	0.0157957
deeptaskgen	LANGUAGE MATH-STORY	0.705237		deeptaskgen	LANGUAGE MATH-STORY	0.0253674
deeptaskgen	LANGUAGE MATH-STORY	0.645127		deeptaskgen	LANGUAGE MATH-STORY	0.0331278
deeptaskgen	LANGUAGE MATH-STORY	0.535081		deeptaskgen	LANGUAGE MATH-STORY	0.0193061
deeptaskgen	LANGUAGE MATH-STORY	0.616371		deeptaskgen	LANGUAGE MATH-STORY	0.0138152
deeptaskgen	LANGUAGE MATH-STORY	0.658364		deeptaskgen	LANGUAGE MATH-STORY	0.0251222
deeptaskgen	LANGUAGE MATH-STORY	0.684336		deeptaskgen	LANGUAGE MATH-STORY	0.0293232
deeptaskgen	LANGUAGE MATH-STORY	0.493187		deeptaskgen	LANGUAGE MATH-STORY	0.0105571
deeptaskgen	LANGUAGE MATH-STORY	0.672405		deeptaskgen	LANGUAGE MATH-STORY	0.0266293
deeptaskgen	LANGUAGE MATH-STORY	0.62011		deeptaskgen	LANGUAGE MATH-STORY	0.0154447
deeptaskgen	LANGUAGE MATH-STORY	0.628511		deeptaskgen	LANGUAGE MATH-STORY	0.0345985
deeptaskgen	LANGUAGE MATH-STORY	0.669193		deeptaskgen	LANGUAGE MATH-STORY	0.0340111
deeptaskgen	RELATIONAL REL	0.770009		deeptaskgen	RELATIONAL REL	0.0222476
deeptaskgen	RELATIONAL REL	0.752125		deeptaskgen	RELATIONAL REL	0.0256374
deeptaskgen	RELATIONAL REL	0.780834		deeptaskgen	RELATIONAL REL	0.0267083
deeptaskgen	RELATIONAL REL	0.78699		deeptaskgen	RELATIONAL REL	0.0278375
deeptaskgen	RELATIONAL REL	0.783038		deeptaskgen	RELATIONAL REL	0.0202087
deeptaskgen	RELATIONAL REL	0.728375		deeptaskgen	RELATIONAL REL	0.0322486
deeptaskgen	RELATIONAL REL	0.722268		deeptaskgen	RELATIONAL REL	0.0177023
deeptaskgen	RELATIONAL REL	0.724718		deeptaskgen	RELATIONAL REL	0.0215178
deeptaskgen	RELATIONAL REL	0.781738		deeptaskgen	RELATIONAL REL	0.0198284
deeptaskgen	RELATIONAL REL	0.809019		deeptaskgen	RELATIONAL REL	0.018828
deeptaskgen	RELATIONAL REL	0.757634		deeptaskgen	RELATIONAL REL	0.0307262
deeptaskgen	RELATIONAL REL	0.788205		deeptaskgen	RELATIONAL REL	0.0179686
deeptaskgen	RELATIONAL REL	0.713481		deeptaskgen	RELATIONAL REL	0.0266252
deeptaskgen	RELATIONAL REL	0.622985		deeptaskgen	RELATIONAL REL	0.0212635
deeptaskgen	RELATIONAL REL	0.566431		deeptaskgen	RELATIONAL REL	0.00556077
deeptaskgen	RELATIONAL REL	0.574887		deeptaskgen	RELATIONAL REL	0.0270601
deeptaskgen	RELATIONAL REL	0.772653		deeptaskgen	RELATIONAL REL	0.0214002
deeptaskgen	RELATIONAL REL	0.743899		deeptaskgen	RELATIONAL REL	0.0232239
deeptaskgen	RELATIONAL REL	0.659478		deeptaskgen	RELATIONAL REL	0.0161138
deeptaskgen	RELATIONAL REL	0.706728		deeptaskgen	RELATIONAL REL	0.0207521
deeptaskgen	RELATIONAL REL	0.692263		deeptaskgen	RELATIONAL REL	0.0151987
deeptaskgen	RELATIONAL REL	0.714917		deeptaskgen	RELATIONAL REL	0.016021
deeptaskgen	RELATIONAL REL	0.701001		deeptaskgen	RELATIONAL REL	0.015257
deeptaskgen	RELATIONAL REL	0.710694		deeptaskgen	RELATIONAL REL	0.0183698
deeptaskgen	RELATIONAL REL	0.697695		deeptaskgen	RELATIONAL REL	0.00907977
deeptaskgen	RELATIONAL REL	0.740533		deeptaskgen	RELATIONAL REL	0.0111888
deeptaskgen	RELATIONAL REL	0.679319		deeptaskgen	RELATIONAL REL	0.018399
deeptaskgen	RELATIONAL REL	0.611107		deeptaskgen	RELATIONAL REL	0.00814145
deeptaskgen	RELATIONAL REL	0.781251		deeptaskgen	RELATIONAL REL	0.0251789
deeptaskgen	RELATIONAL REL	0.560256		deeptaskgen	RELATIONAL REL	0.0115025
deeptaskgen	RELATIONAL REL	0.60832		deeptaskgen	RELATIONAL REL	0.0152045
deeptaskgen	RELATIONAL REL	0.694089		deeptaskgen	RELATIONAL REL	0.0250597
deeptaskgen	RELATIONAL REL	0.742726		deeptaskgen	RELATIONAL REL	0.0226045
deeptaskgen	RELATIONAL REL	0.712581		deeptaskgen	RELATIONAL REL	0.02227
deeptaskgen	RELATIONAL REL	0.732081		deeptaskgen	RELATIONAL REL	0.00800796
deeptaskgen	RELATIONAL REL	0.735183		deeptaskgen	RELATIONAL REL	0.0142214
deeptaskgen	RELATIONAL REL	0.703278		deeptaskgen	RELATIONAL REL	0.0204546
deeptaskgen	RELATIONAL REL	0.764856		deeptaskgen	RELATIONAL REL	0.0181995
deeptaskgen	RELATIONAL REL	0.58206		deeptaskgen	RELATIONAL REL	0.0141865
deeptaskgen	SOCIAL TOM-RANDOM	0.338855		deeptaskgen	SOCIAL TOM-RANDOM	0.00639345
deeptaskgen	SOCIAL TOM-RANDOM	0.434893		deeptaskgen	SOCIAL TOM-RANDOM	0.00780473
deeptaskgen	SOCIAL TOM-RANDOM	0.44989		deeptaskgen	SOCIAL TOM-RANDOM	0.00141896
deeptaskgen	SOCIAL TOM-RANDOM	0.508364		deeptaskgen	SOCIAL TOM-RANDOM	0.011225
deeptaskgen	SOCIAL TOM-RANDOM	0.410722		deeptaskgen	SOCIAL TOM-RANDOM	0.00938409
deeptaskgen	SOCIAL TOM-RANDOM	0.492461		deeptaskgen	SOCIAL TOM-RANDOM	0.0173395
deeptaskgen	SOCIAL TOM-RANDOM	0.342397		deeptaskgen	SOCIAL TOM-RANDOM	0.00854157
deeptaskgen	SOCIAL TOM-RANDOM	0.401993		deeptaskgen	SOCIAL TOM-RANDOM	0.00248862
deeptaskgen	SOCIAL TOM-RANDOM	0.394463		deeptaskgen	SOCIAL TOM-RANDOM	0.00142081
[truncated: 186 more rows]

## Sheet: Fig3
Fig 3c – UMAPs
Input	Tasks	UMAP1	UMAP2
HCP-Actual	Emotion	-1.51515	11.8989
HCP-Actual	Gambling	4.86218	2.6144
HCP-Actual	Language	-0.00607034	3.00348
HCP-Actual	Motor	-1.36182	7.07729
HCP-Actual	Relational	6.0697	3.12665
HCP-Actual	Social	0.506464	8.66675
HCP-Actual	Wm	0.514185	3.87048
HCP-Actual	Emotion	-1.4617	11.8821
HCP-Actual	Gambling	5.16492	2.56195
HCP-Actual	Language	-0.941932	3.86702
HCP-Actual	Motor	-1.36447	7.0589
HCP-Actual	Relational	6.34215	3.25702
HCP-Actual	Social	0.525509	7.69165
HCP-Actual	Wm	0.488078	5.34929
HCP-Actual	Emotion	-1.46158	11.9026
HCP-Actual	Gambling	4.49754	2.95419
HCP-Actual	Language	-1.04111	3.96525
HCP-Actual	Motor	-1.61645	7.66128
HCP-Actual	Relational	6.30267	3.81816
HCP-Actual	Social	0.714429	8.7451
HCP-Actual	Wm	-0.0216158	5.50652
HCP-Actual	Emotion	-1.83757	11.9386
HCP-Actual	Gambling	-1.1255	12.1922
HCP-Actual	Language	-0.9783	3.85454
HCP-Actual	Motor	-1.23577	7.09764
HCP-Actual	Relational	5.57031	4.70683
HCP-Actual	Social	0.959675	8.46976
HCP-Actual	Wm	0.062517	3.21113
HCP-Actual	Emotion	-0.0502154	11.9697
HCP-Actual	Gambling	5.14191	3.19312
HCP-Actual	Language	-0.147316	3.20702
HCP-Actual	Motor	-2.12111	8.14949
HCP-Actual	Relational	5.94482	3.86542
HCP-Actual	Social	0.775364	6.85725
HCP-Actual	Wm	0.433055	7.46619
HCP-Actual	Emotion	-1.64915	9.52161
HCP-Actual	Gambling	4.49723	3.00415
HCP-Actual	Language	0.434888	5.70963
HCP-Actual	Motor	-1.18985	7.41445
HCP-Actual	Relational	5.96192	2.71939
HCP-Actual	Social	1.25739	6.3154
HCP-Actual	Wm	0.536009	4.37259
HCP-Actual	Emotion	-0.376804	11.7652
HCP-Actual	Gambling	4.32923	3.35762
HCP-Actual	Language	-0.221477	3.22157
HCP-Actual	Motor	-1.5341	8.34553
HCP-Actual	Relational	4.6404	3.90314
HCP-Actual	Social	0.276998	8.43619
HCP-Actual	Wm	0.17067	4.62367
HCP-Actual	Emotion	-1.24439	12.1842
HCP-Actual	Gambling	4.51831	3.43793
HCP-Actual	Language	-0.0874937	3.12713
HCP-Actual	Motor	-1.87212	7.7455
HCP-Actual	Relational	6.37512	3.73821
HCP-Actual	Social	-0.137957	9.15122
HCP-Actual	Wm	0.488715	3.84266
HCP-Actual	Emotion	-0.710041	12.3816
HCP-Actual	Gambling	4.66458	3.77519
HCP-Actual	Language	-0.137768	3.00136
HCP-Actual	Motor	-1.38705	6.98478
HCP-Actual	Relational	6.1943	4.01836
HCP-Actual	Social	0.502491	8.60374
HCP-Actual	Wm	0.550033	5.79976
HCP-Actual	Emotion	-1.80439	11.4356
HCP-Actual	Gambling	4.87837	2.15785
HCP-Actual	Language	-0.0908676	2.8064
HCP-Actual	Motor	-2.12914	8.00407
HCP-Actual	Relational	6.48734	3.46816
HCP-Actual	Social	1.13011	7.83609
HCP-Actual	Wm	0.925976	6.09374
HCP-Actual	Emotion	-1.3773	12.2881
HCP-Actual	Gambling	4.8921	2.25723
HCP-Actual	Language	-0.787254	4.39362
HCP-Actual	Motor	-1.66887	9.1501
HCP-Actual	Relational	6.13291	3.21208
HCP-Actual	Social	0.499094	7.89184
HCP-Actual	Wm	0.32775	5.06164
HCP-Actual	Emotion	-1.126	12.11
HCP-Actual	Gambling	4.30692	3.6763
HCP-Actual	Language	-0.369859	3.30585
HCP-Actual	Motor	-0.897186	6.7265
HCP-Actual	Relational	5.58668	4.73494
HCP-Actual	Social	0.895031	8.1615
HCP-Actual	Wm	1.24605	6.26051
HCP-Actual	Emotion	-0.572696	12.3208
HCP-Actual	Gambling	5.73987	2.74869
HCP-Actual	Language	-0.511272	2.56186
HCP-Actual	Motor	-0.941958	6.98174
HCP-Actual	Relational	6.2379	3.36334
HCP-Actual	Social	0.515889	8.99771
HCP-Actual	Wm	0.459537	3.76205
HCP-Actual	Emotion	-1.28317	12.0338
HCP-Actual	Gambling	4.16491	3.63296
HCP-Actual	Language	-0.447937	2.93531
HCP-Actual	Motor	-1.91611	7.64798
HCP-Actual	Relational	6.25669	3.1516
HCP-Actual	Social	1.2726	7.77313
HCP-Actual	Wm	0.346149	3.51378
HCP-Actual	Emotion	-1.56369	11.79
HCP-Actual	Gambling	4.66707	2.58292
HCP-Actual	Language	-0.188494	2.94654
HCP-Actual	Motor	-1.89952	8.9175
HCP-Actual	Relational	4.51826	3.26226
HCP-Actual	Social	0.0499236	9.07931
HCP-Actual	Wm	0.219527	3.58073
HCP-Actual	Emotion	-0.284428	12.2128
HCP-Actual	Gambling	4.25672	3.5237
HCP-Actual	Language	0.0239824	3.09811
HCP-Actual	Motor	-1.44186	7.28546
HCP-Actual	Relational	5.86054	3.83399
HCP-Actual	Social	0.681452	7.99114
HCP-Actual	Wm	0.354545	4.19856
HCP-Actual	Emotion	-1.73304	11.4448
HCP-Actual	Gambling	4.45784	2.58679
HCP-Actual	Language	-0.784798	3.54765
HCP-Actual	Motor	-0.855108	7.07707
HCP-Actual	Relational	5.13138	3.77108
HCP-Actual	Social	0.65119	8.27217
HCP-Actual	Wm	-0.0366163	4.07377
HCP-Actual	Emotion	-1.94568	11.068
HCP-Actual	Gambling	4.60989	2.79651
HCP-Actual	Language	-0.2507	3.41831
HCP-Actual	Motor	-0.992912	6.81746
HCP-Actual	Relational	5.98143	3.3975
HCP-Actual	Social	0.449682	7.96046
HCP-Actual	Wm	0.656935	5.53269
HCP-Actual	Emotion	-0.595481	12.2983
HCP-Actual	Gambling	4.24003	3.0899
HCP-Actual	Language	-0.204164	3.84536
HCP-Actual	Motor	-1.89379	8.1066
HCP-Actual	Relational	4.72281	4.22764
HCP-Actual	Social	3.57868	3.65784
HCP-Actual	Wm	0.278419	4.7881
HCP-Actual	Emotion	-0.509892	12.2652
HCP-Actual	Gambling	5.04827	2.66918
HCP-Actual	Language	-0.181116	2.96987
HCP-Actual	Motor	-1.22358	7.1532
HCP-Actual	Relational	6.2334	2.69296
HCP-Actual	Social	0.466274	8.70229
HCP-Actual	Wm	0.00271059	4.0358
HCP-Actual	Emotion	-1.72161	11.0412
HCP-Actual	Gambling	5.02539	2.37832
HCP-Actual	Language	0.437224	3.21947
HCP-Actual	Motor	-2.11256	8.45758
HCP-Actual	Relational	6.25886	3.55977
HCP-Actual	Social	0.492299	7.32739
HCP-Actual	Wm	-0.207088	5.22127
HCP-Actual	Emotion	-1.81386	11.864
HCP-Actual	Gambling	4.33331	4.29101
HCP-Actual	Language	-0.130017	3.00477
HCP-Actual	Motor	-1.88985	7.49198
HCP-Actual	Relational	6.36994	3.65379
HCP-Actual	Social	0.66871	7.85682
HCP-Actual	Wm	-0.146152	4.95282
HCP-Actual	Emotion	-1.8995	11.8072
HCP-Actual	Gambling	4.12957	2.9387
HCP-Actual	Language	-0.289684	3.48625
HCP-Actual	Motor	-1.63827	9.08484
HCP-Actual	Relational	6.32511	3.18676
HCP-Actual	Social	0.20156	9.19491
HCP-Actual	Wm	0.0515866	3.59945
HCP-Actual	Emotion	-1.43685	11.7995
HCP-Actual	Gambling	4.95651	2.86968
HCP-Actual	Language	-0.139732	2.73092
HCP-Actual	Motor	-2.07729	8.56071
HCP-Actual	Relational	6.55229	3.29167
HCP-Actual	Social	0.39721	7.76202
HCP-Actual	Wm	0.139709	3.71605
HCP-Actual	Emotion	-0.419239	11.8869
HCP-Actual	Gambling	4.28007	2.76306
HCP-Actual	Language	-0.285364	2.77521
HCP-Actual	Motor	-1.71131	7.68501
HCP-Actual	Relational	6.38692	2.87759
HCP-Actual	Social	1.07968	7.47687
HCP-Actual	Wm	-0.0200427	4.20305
HCP-Actual	Emotion	-1.13163	12.0687
HCP-Actual	Gambling	4.44096	3.30603
HCP-Actual	Language	-0.183835	2.54466
HCP-Actual	Motor	-1.48406	7.14652
HCP-Actual	Relational	6.34295	3.3371
HCP-Actual	Social	0.96463	8.01642
HCP-Actual	Wm	0.35929	3.44626
HCP-Actual	Emotion	-1.26987	11.9941
HCP-Actual	Gambling	5.05736	2.44274
HCP-Actual	Language	-0.385728	2.89085
HCP-Actual	Motor	-1.68797	7.99457
HCP-Actual	Relational	6.15246	3.09654
HCP-Actual	Social	0.94357	7.51525
HCP-Actual	Wm	0.468955	3.08255
HCP-Actual	Emotion	-0.07409	12.1138
HCP-Actual	Gambling	5.12805	2.50959
HCP-Actual	Language	-0.0858769	3.17691
HCP-Actual	Motor	-1.75823	8.82254
HCP-Actual	Relational	6.50136	3.00105
HCP-Actual	Social	0.654793	7.96974
HCP-Actual	Wm	1.55879	4.3711
HCP-Actual	Emotion	-1.24769	11.9154
HCP-Actual	Gambling	4.85412	3.38056
HCP-Actual	Language	-0.742117	3.68156
HCP-Actual	Motor	-1.64328	7.27127
HCP-Actual	Relational	6.43709	2.72836
HCP-Actual	Social	0.370269	8.29484
HCP-Actual	Wm	0.193546	6.62183
HCP-Actual	Emotion	-1.96261	11.1426
HCP-Actual	Gambling	4.40489	3.39122
HCP-Actual	Language	0.253584	2.90606
HCP-Actual	Motor	-1.70553	7.55408
HCP-Actual	Relational	6.25676	2.94884
HCP-Actual	Social	1.05017	7.36729
HCP-Actual	Wm	0.260991	3.59245
HCP-Actual	Emotion	-1.7955	11.8047
HCP-Actual	Gambling	4.47263	3.09744
HCP-Actual	Language	-0.298441	3.41518
HCP-Actual	Motor	-1.72849	7.85084
HCP-Actual	Relational	6.07066	2.89785
HCP-Actual	Social	0.641043	8.06624
HCP-Actual	Wm	0.72964	4.17674
HCP-Actual	Emotion	-1.79897	11.3287
HCP-Actual	Gambling	4.97368	2.75635
HCP-Actual	Language	-0.509388	3.35945
HCP-Actual	Motor	-1.86471	7.32127
HCP-Actual	Relational	6.61112	2.78449
HCP-Actual	Social	0.33621	8.90483
HCP-Actual	Wm	0.465416	3.9126
HCP-Actual	Emotion	-0.933185	12.3398
HCP-Actual	Gambling	4.88722	2.51973
HCP-Actual	Language	-1.08188	3.73463
HCP-Actual	Motor	-1.00293	6.79437
HCP-Actual	Relational	6.27966	3.83955
HCP-Actual	Social	1.20989	8.03256
HCP-Actual	Wm	-0.432436	4.69701
HCP-Actual	Emotion	-1.54548	11.7206
HCP-Actual	Gambling	4.67402	3.14619
HCP-Actual	Language	-1.14243	4.19154
HCP-Actual	Motor	-1.55648	7.73763
HCP-Actual	Relational	6.2014	3.83295
HCP-Actual	Social	1.37071	7.59568
HCP-Actual	Wm	0.237898	4.96662
HCP-Actual	Emotion	-1.08472	12.1678
HCP-Actual	Gambling	4.11654	4.34424
HCP-Actual	Language	0.0292409	2.59123
HCP-Actual	Motor	-1.69467	7.51267
HCP-Actual	Relational	5.74404	4.07923
HCP-Actual	Social	0.34737	8.9999
HCP-Actual	Wm	0.657984	4.26261
HCP-Actual	Emotion	-0.0334843	5.90015
HCP-Actual	Gambling	5.28997	4.12697
HCP-Actual	Language	-0.372362	3.76658
HCP-Actual	Motor	0.193037	7.4101
HCP-Actual	Relational	4.99212	4.1269
HCP-Actual	Social	0.346395	6.38946
HCP-Actual	Wm	0.0988874	7.91622
HCP-Actual	Emotion	-1.71073	11.3281
HCP-Actual	Gambling	4.1353	3.04873
HCP-Actual	Language	-0.182806	2.97068
HCP-Actual	Motor	-1.22518	7.99383
HCP-Actual	Relational	5.74234	4.05898
HCP-Actual	Social	0.51863	7.76663
HCP-Actual	Wm	3.71196	3.19753
HCP-Actual	Emotion	-0.670344	12.0485
HCP-Actual	Gambling	5.46014	2.80512
HCP-Actual	Language	-0.520449	3.13353
HCP-Actual	Motor	-1.96667	9.11477
HCP-Actual	Relational	6.16504	3.13731
HCP-Actual	Social	-0.232761	9.37361
HCP-Actual	Wm	0.834388	6.1789
HCP-Actual	Emotion	-1.27444	11.9516
HCP-Actual	Gambling	4.81194	2.61382
HCP-Actual	Language	-0.911675	4.32911
HCP-Actual	Motor	-0.347224	6.88362
HCP-Actual	Relational	6.41975	2.96471
HCP-Actual	Social	1.05676	7.88846
HCP-Actual	Wm	-0.158706	3.77411
HCP-Actual	Emotion	-1.94542	10.9121
HCP-Actual	Gambling	5.48029	2.69308
HCP-Actual	Language	-0.409046	4.19045
HCP-Actual	Motor	-1.45032	7.32439
HCP-Actual	Relational	5.56943	4.30061
HCP-Actual	Social	0.833094	7.57396
HCP-Actual	Wm	0.866579	6.16439
HCP-Actual	Emotion	0.188656	4.94571
HCP-Actual	Gambling	3.84915	3.67818
HCP-Actual	Language	0.911628	6.20857
HCP-Actual	Motor	0.368383	7.402
HCP-Actual	Relational	0.58051	5.21679
HCP-Actual	Social	-0.0690654	7.42664
HCP-Actual	Wm	0.504392	4.73782
HCP-Actual	Emotion	-0.990446	11.7685
HCP-Actual	Gambling	4.81794	2.76089
HCP-Actual	Language	0.0494769	3.20968
HCP-Actual	Motor	-1.53339	8.81416
HCP-Actual	Relational	4.66851	3.85509
HCP-Actual	Social	0.430568	7.71826
HCP-Actual	Wm	0.771806	6.14802
HCP-Actual	Emotion	-1.88753	12.0343
HCP-Actual	Gambling	4.71348	2.51964
HCP-Actual	Language	-1.05808	4.37576
HCP-Actual	Motor	0.712163	6.8568
HCP-Actual	Relational	6.26657	3.1634
HCP-Actual	Social	0.499609	8.60593
HCP-Actual	Wm	-0.232438	3.70116
HCP-Actual	Emotion	-0.983981	12.2018
HCP-Actual	Gambling	4.97975	3.10918
HCP-Actual	Language	-0.275153	3.34607
HCP-Actual	Motor	-1.66705	7.1467
HCP-Actual	Relational	5.38487	3.89495
HCP-Actual	Social	0.913386	7.85249
HCP-Actual	Wm	0.379264	6.30695
HCP-Actual	Emotion	-0.0741549	12.2094
HCP-Actual	Gambling	4.80386	4.10077
HCP-Actual	Language	0.14403	7.00178
HCP-Actual	Motor	-1.46592	7.54282
HCP-Actual	Relational	5.86597	2.77639
HCP-Actual	Social	0.446966	8.03027
HCP-Actual	Wm	0.278935	4.78614
HCP-Actual	Emotion	0.129087	12.0347
HCP-Actual	Gambling	4.49293	2.67021
HCP-Actual	Language	-0.17807	3.46042
HCP-Actual	Motor	-1.83982	8.46797
HCP-Actual	Relational	5.46314	3.95297
HCP-Actual	Social	0.105515	8.67475
HCP-Actual	Wm	0.514644	5.91564
HCP-Actual	Emotion	0.424176	11.5941
HCP-Actual	Gambling	4.60991	3.1104
HCP-Actual	Language	-0.925306	3.52084
HCP-Actual	Motor	-0.57928	6.68724
HCP-Actual	Relational	6.13587	4.23885
HCP-Actual	Social	0.266063	7.45617
HCP-Actual	Wm	1.31642	6.29152
HCP-Actual	Emotion	-0.986664	11.7011
HCP-Actual	Gambling	4.43123	3.58155
HCP-Actual	Language	-0.278654	2.72175
HCP-Actual	Motor	-1.74227	7.80789
HCP-Actual	Relational	4.67178	4.26826
HCP-Actual	Social	0.856708	8.10335
HCP-Actual	Wm	0.501553	3.74324
HCP-Actual	Emotion	-0.863872	11.5725
HCP-Actual	Gambling	4.90211	3.34929
HCP-Actual	Language	-0.0439458	2.37027
HCP-Actual	Motor	-1.57322	7.20226
HCP-Actual	Relational	6.43147	3.84571
HCP-Actual	Social	0.328882	8.60003
HCP-Actual	Wm	0.0991617	3.15619
HCP-Actual	Emotion	-1.19289	11.8936
HCP-Actual	Gambling	4.91777	3.72291
HCP-Actual	Language	-1.0679	4.34322
HCP-Actual	Motor	-1.88261	8.26491
HCP-Actual	Relational	4.76627	5.00729
HCP-Actual	Social	0.399169	8.72344
HCP-Actual	Wm	-0.0595548	4.36045
HCP-Actual	Emotion	-0.771024	12.4013
HCP-Actual	Gambling	6.10563	2.6356
HCP-Actual	Language	-1.08033	3.82471
HCP-Actual	Motor	-1.89676	7.91251
HCP-Actual	Relational	6.37277	2.89678
HCP-Actual	Social	0.0625242	9.06568
HCP-Actual	Wm	0.821997	4.15541
HCP-Actual	Emotion	-0.491132	12.0805
HCP-Actual	Gambling	4.62672	3.01224
HCP-Actual	Language	-0.0173609	2.48521
HCP-Actual	Motor	-1.82233	7.85216
HCP-Actual	Relational	6.23049	2.91854
HCP-Actual	Social	0.174436	8.6112
HCP-Actual	Wm	3.80102	2.59574
HCP-Actual	Emotion	-1.80125	11.589
HCP-Actual	Gambling	4.70392	3.40115
HCP-Actual	Language	-0.462002	3.6694
HCP-Actual	Motor	-1.89181	7.79319
HCP-Actual	Relational	5.90635	4.34986
HCP-Actual	Social	0.919534	7.87748
HCP-Actual	Wm	-0.0321319	5.33868
HCP-Actual	Emotion	-0.683216	11.684
HCP-Actual	Gambling	4.53896	3.86818
HCP-Actual	Language	-0.389176	3.35065
HCP-Actual	Motor	-1.71524	7.75407
HCP-Actual	Relational	6.70462	2.98869
HCP-Actual	Social	0.6392	7.73738
HCP-Actual	Wm	0.432004	4.48209
HCP-Actual	Emotion	-1.20292	12.2667
HCP-Actual	Gambling	4.47206	2.69491
HCP-Actual	Language	-0.136277	2.28119
HCP-Actual	Motor	-1.48514	7.95785
HCP-Actual	Relational	4.92866	4.55035
HCP-Actual	Social	0.395973	9.01797
HCP-Actual	Wm	0.376034	5.26068
HCP-Actual	Emotion	-0.247944	11.5206
HCP-Actual	Gambling	5.02655	3.50781
HCP-Actual	Language	-1.12981	3.614
HCP-Actual	Motor	-1.75798	7.39097
HCP-Actual	Relational	5.80782	4.03551
HCP-Actual	Social	0.464064	8.78101
HCP-Actual	Wm	0.691674	4.17739
HCP-Actual	Emotion	-0.591233	11.8141
HCP-Actual	Gambling	4.67452	3.66014
HCP-Actual	Language	-0.86134	3.83953
HCP-Actual	Motor	-1.58645	7.66408
HCP-Actual	Relational	6.46852	3.20179
HCP-Actual	Social	1.0804	7.84504
HCP-Actual	Wm	0.194872	5.66709
HCP-Actual	Emotion	-0.474985	11.8933
HCP-Actual	Gambling	4.7407	3.30047
HCP-Actual	Language	-1.14587	4.28869
HCP-Actual	Motor	-1.99136	8.24564
HCP-Actual	Relational	5.94939	3.44105
HCP-Actual	Social	-0.130377	9.31813
HCP-Actual	Wm	0.194784	4.09225
HCP-Actual	Emotion	-1.83108	11.8726
HCP-Actual	Gambling	5.01235	2.89579
HCP-Actual	Language	-0.228029	3.25881
HCP-Actual	Motor	-1.8587	7.79492
HCP-Actual	Relational	6.56169	2.93015
HCP-Actual	Social	0.585475	7.73414
HCP-Actual	Wm	0.472702	4.30073
HCP-Actual	Emotion	0.0567578	11.7229
HCP-Actual	Gambling	4.82618	2.77555
HCP-Actual	Language	-0.446361	3.45987
HCP-Actual	Motor	-1.48185	7.32519
HCP-Actual	Relational	5.47499	3.87588
HCP-Actual	Social	0.560633	7.70782
HCP-Actual	Wm	0.106929	4.47962
HCP-Actual	Emotion	-1.63438	11.6178
HCP-Actual	Gambling	4.10156	3.46609
HCP-Actual	Language	-0.789355	3.74923
HCP-Actual	Motor	-1.20548	7.94616
HCP-Actual	Relational	5.33546	3.97679
HCP-Actual	Social	0.590831	8.80302
HCP-Actual	Wm	0.136826	4.51356
HCP-Actual	Emotion	-1.68465	11.7108
HCP-Actual	Gambling	4.34631	3.21162
HCP-Actual	Language	-0.42347	3.41696
HCP-Actual	Motor	-1.51793	6.99235
HCP-Actual	Relational	5.35768	3.71825
HCP-Actual	Social	0.496453	8.60425
HCP-Actual	Wm	0.135538	5.39095
HCP-Actual	Emotion	-0.229819	12.2615
HCP-Actual	Gambling	4.06822	2.61993
HCP-Actual	Language	-0.247592	3.13708
HCP-Actual	Motor	-2.13175	8.8097
HCP-Actual	Relational	6.35652	3.29162
HCP-Actual	Social	0.185366	8.54482
HCP-Actual	Wm	-0.130276	3.95914
HCP-Actual	Emotion	-1.82198	11.0146
HCP-Actual	Gambling	4.92767	2.30671
HCP-Actual	Language	-0.198817	2.95717
HCP-Actual	Motor	-1.90136	9.11463
HCP-Actual	Relational	6.31275	3.71869
HCP-Actual	Social	0.197214	9.23956
HCP-Actual	Wm	0.213011	5.35141
HCP-Actual	Emotion	-0.719162	12.3028
HCP-Actual	Gambling	5.39404	1.94703
HCP-Actual	Language	-0.209508	3.03275
HCP-Actual	Motor	-1.90008	9.01874
HCP-Actual	Relational	6.2033	2.62958
HCP-Actual	Social	0.441216	7.87912
HCP-Actual	Wm	0.468621	6.53167
HCP-Actual	Emotion	-1.52182	11.6042
HCP-Actual	Gambling	4.47084	2.90645
HCP-Actual	Language	-0.0197037	2.79178
HCP-Actual	Motor	-1.2878	7.06586
HCP-Actual	Relational	5.84583	4.06424
HCP-Actual	Social	0.628609	7.73694
HCP-Actual	Wm	0.398552	5.1368
HCP-Actual	Emotion	-0.677126	11.7367
HCP-Actual	Gambling	4.66881	2.5161
HCP-Actual	Language	0.0370726	2.84904
HCP-Actual	Motor	-0.157717	8.23336
HCP-Actual	Relational	6.57001	2.96284
HCP-Actual	Social	0.075083	9.19249
HCP-Actual	Wm	-0.115678	4.73133
HCP-Actual	Emotion	-1.78287	11.666
HCP-Actual	Gambling	4.53891	3.1452
HCP-Actual	Language	-0.182985	4.40189
HCP-Actual	Motor	0.371443	7.44492
HCP-Actual	Relational	-1.44551	9.73897
HCP-Actual	Social	-0.0208503	7.16046
HCP-Actual	Wm	0.753103	6.53332
HCP-Actual	Emotion	-1.47741	11.8945
HCP-Actual	Gambling	4.33346	2.6339
HCP-Actual	Language	-0.354533	3.01179
HCP-Actual	Motor	-1.10362	8.81834
HCP-Actual	Relational	5.90626	3.91398
HCP-Actual	Social	0.667774	8.48711
HCP-Actual	Wm	0.695872	3.08288
HCP-Actual	Emotion	-0.636397	11.961
HCP-Actual	Gambling	4.7551	2.64882
HCP-Actual	Language	-0.878175	4.45724
HCP-Actual	Motor	0.142216	7.78296
HCP-Actual	Relational	5.1015	4.00422
HCP-Actual	Social	0.522242	7.56467
HCP-Actual	Wm	-1.26946	9.33571
HCP-Actual	Emotion	-0.324406	12.2018
HCP-Actual	Gambling	5.08895	3.97202
HCP-Actual	Language	0.240438	2.85203
HCP-Actual	Motor	-1.76843	7.63524
HCP-Actual	Relational	5.82164	3.85317
HCP-Actual	Social	0.896499	7.21287
HCP-Actual	Wm	0.680515	5.22289
HCP-Actual	Emotion	-0.973443	12.0255
HCP-Actual	Gambling	5.38929	3.07402
HCP-Actual	Language	-0.284685	2.57636
HCP-Actual	Motor	-1.82963	7.80028
HCP-Actual	Relational	6.02219	4.23295
HCP-Actual	Social	0.301303	8.94353
HCP-Actual	Wm	0.0353576	3.60189
HCP-Actual	Emotion	-1.9545	11.1998
HCP-Actual	Gambling	5.05288	2.45709
HCP-Actual	Language	-0.114373	2.31761
HCP-Actual	Motor	-2.03782	7.47162
HCP-Actual	Relational	6.01966	3.61737
HCP-Actual	Social	0.753664	8.74172
HCP-Actual	Wm	0.745874	5.05479
HCP-Actual	Emotion	-0.857559	12.1013
HCP-Actual	Gambling	4.79744	2.86231
HCP-Actual	Language	-0.106075	3.55017
HCP-Actual	Motor	0.00213936	7.5395
HCP-Actual	Relational	5.74651	2.91144
HCP-Actual	Social	0.2314	8.04622
HCP-Actual	Wm	0.594491	6.91189
HCP-Actual	Emotion	0.182313	11.9167
HCP-Actual	Gambling	4.40562	4.66628
HCP-Actual	Language	0.378665	2.68324
HCP-Actual	Motor	-2.14294	8.14603
HCP-Actual	Relational	6.08796	3.29408
HCP-Actual	Social	0.969508	7.1188
HCP-Actual	Wm	4.12509	3.49926
HCP-Actual	Emotion	0.0864903	12.1141
HCP-Actual	Gambling	5.122	2.0088
HCP-Actual	Language	0.133917	2.68604
HCP-Actual	Motor	-2.08158	8.446
HCP-Actual	Relational	5.64241	4.44298
HCP-Actual	Social	-0.681607	9.48641
HCP-Actual	Wm	0.407688	5.4745
HCP-Actual	Emotion	-1.92068	11.6709
HCP-Actual	Gambling	4.29001	3.28094
HCP-Actual	Language	-0.0979025	2.67936
HCP-Actual	Motor	-1.67598	7.31532
HCP-Actual	Relational	5.66328	4.50713
HCP-Actual	Social	0.603866	8.47285
HCP-Actual	Wm	0.0691267	3.09275
HCP-Actual	Emotion	0.44284	11.6661
HCP-Actual	Gambling	5.21042	3.51403
HCP-Actual	Language	-0.0148313	4.26511
HCP-Actual	Motor	-2.1733	8.70405
HCP-Actual	Relational	5.32456	3.98437
HCP-Actual	Social	0.271733	7.51626
HCP-Actual	Wm	0.188249	7.62156
HCP-Actual	Emotion	-1.62588	11.925
HCP-Actual	Gambling	4.6918	2.64658
HCP-Actual	Language	-0.318315	3.20391
HCP-Actual	Motor	-1.79501	8.63053
HCP-Actual	Relational	5.12645	3.75901
HCP-Actual	Social	0.0732595	9.10766
HCP-Actual	Wm	0.47307	4.41738
HCP-Actual	Emotion	-1.37607	11.7863
HCP-Actual	Gambling	4.53629	3.10861
HCP-Actual	Language	-1.15598	4.14567
HCP-Actual	Motor	-2.17256	8.28496
HCP-Actual	Relational	5.9005	4.27766
HCP-Actual	Social	1.35653	7.65794
HCP-Actual	Wm	-0.338527	4.68314
HCP-Actual	Emotion	0.0683534	12.0739
HCP-Actual	Gambling	4.78972	2.9565
HCP-Actual	Language	-0.620372	3.54372
HCP-Actual	Motor	-1.89369	8.13011
HCP-Actual	Relational	4.85446	3.17038
HCP-Actual	Social	0.493708	8.1455
HCP-Actual	Wm	0.409486	7.37036
HCP-Actual	Emotion	-0.547102	11.6312
HCP-Actual	Gambling	4.22368	4.71515
HCP-Actual	Language	-0.92602	3.68759
HCP-Actual	Motor	-1.02033	6.84613
HCP-Actual	Relational	6.23613	2.89715
HCP-Actual	Social	0.192685	9.14324
HCP-Actual	Wm	0.810324	5.82855
HCP-Actual	Emotion	-1.025	12.1446
HCP-Actual	Gambling	5.16839	2.93774
HCP-Actual	Language	-0.39696	3.38693
HCP-Actual	Motor	-2.02517	8.15055
HCP-Actual	Relational	5.74686	3.98665
HCP-Actual	Social	1.28901	7.63566
HCP-Actual	Wm	0.100129	4.72809
HCP-Actual	Emotion	-0.176537	12.2118
HCP-Actual	Gambling	4.58163	3.19105
HCP-Actual	Language	-0.464358	3.06448
HCP-Actual	Motor	-1.56791	7.64429
HCP-Actual	Relational	5.81613	3.94411
HCP-Actual	Social	0.827809	8.32241
HCP-Actual	Wm	0.273883	7.32337
HCP-Actual	Emotion	0.140603	12.0572
HCP-Actual	Gambling	4.00937	2.80365
HCP-Actual	Language	-0.184525	2.46821
HCP-Actual	Motor	-2.12574	8.94647
HCP-Actual	Relational	6.09411	3.06428
HCP-Actual	Social	0.403124	8.66604
HCP-Actual	Wm	0.223202	3.13898
HCP-Actual	Emotion	-1.87836	10.8568
HCP-Actual	Gambling	3.80518	2.76001
HCP-Actual	Language	0.105706	2.50313
HCP-Actual	Motor	-1.79528	8.3639
HCP-Actual	Relational	3.81893	3.23521
HCP-Actual	Social	0.780761	7.8152
HCP-Actual	Wm	0.125411	4.8475
HCP-Actual	Emotion	-0.652411	11.7226
HCP-Actual	Gambling	5.26503	2.51886
HCP-Actual	Language	-0.370199	2.67432
HCP-Actual	Motor	-1.5283	7.38858
HCP-Actual	Relational	6.44282	3.57373
HCP-Actual	Social	1.35751	7.25129
HCP-Actual	Wm	0.62533	4.2244
HCP-Actual	Emotion	-0.74821	11.6576
HCP-Actual	Gambling	4.64873	3.29894
HCP-Actual	Language	-0.286564	2.63477
HCP-Actual	Motor	-1.51747	7.65897
HCP-Actual	Relational	6.3035	3.79558
HCP-Actual	Social	0.686604	8.48309
HCP-Actual	Wm	0.0776686	4.37556
HCP-Actual	Emotion	-1.69765	11.7921
HCP-Actual	Gambling	4.39116	3.12124
HCP-Actual	Language	-0.206501	2.95586
HCP-Actual	Motor	-1.78283	8.10162
HCP-Actual	Relational	6.47027	3.01239
HCP-Actual	Social	-0.211696	9.33608
HCP-Actual	Wm	1.10279	2.90646
HCP-Actual	Emotion	-1.69466	11.8915
HCP-Actual	Gambling	5.52184	2.18485
HCP-Actual	Language	-0.833456	4.24131
HCP-Actual	Motor	0.250772	7.52912
HCP-Actual	Relational	6.32285	2.90795
HCP-Actual	Social	1.23598	7.06438
HCP-Actual	Wm	1.18941	3.08948
HCP-Actual	Emotion	-1.80458	11.6426
HCP-Actual	Gambling	4.70947	3.35808
HCP-Actual	Language	0.0301087	3.3655
HCP-Actual	Motor	-1.26682	6.92355
HCP-Actual	Relational	6.43396	3.51306
HCP-Actual	Social	0.803047	7.98133
HCP-Actual	Wm	0.369065	4.86759
HCP-Actual	Emotion	-1.26512	11.8939
HCP-Actual	Gambling	5.21019	3.5697
HCP-Actual	Language	-0.116941	3.18401
HCP-Actual	Motor	0.245716	7.39713
HCP-Actual	Relational	5.6896	3.77716
HCP-Actual	Social	0.486406	8.60467
HCP-Actual	Wm	0.679115	6.89352
HCP-Actual	Emotion	-1.16834	11.8402
HCP-Actual	Gambling	4.60824	3.06779
HCP-Actual	Language	-0.227423	3.19388
HCP-Actual	Motor	-1.39558	9.3954
HCP-Actual	Relational	6.33028	3.46313
HCP-Actual	Social	0.138398	9.06885
HCP-Actual	Wm	1.24296	3.07587
HCP-Actual	Emotion	-1.40544	11.6721
HCP-Actual	Gambling	4.64569	3.68564
HCP-Actual	Language	-0.28814	4.93256
HCP-Actual	Motor	0.164654	7.64705
HCP-Actual	Relational	5.31571	3.64019
HCP-Actual	Social	0.401437	7.89608
HCP-Actual	Wm	-0.185967	7.03531
HCP-Actual	Emotion	-1.06486	12.1214
HCP-Actual	Gambling	4.81666	3.47382
HCP-Actual	Language	0.0268544	3.15521
HCP-Actual	Motor	-1.24521	7.61819
HCP-Actual	Relational	5.05783	3.7719
HCP-Actual	Social	0.246618	8.03347
HCP-Actual	Wm	-0.302751	5.46368
HCP-Actual	Emotion	1.01887	6.67638
HCP-Actual	Gambling	4.72816	2.27737
HCP-Actual	Language	-0.0335707	3.30947
HCP-Actual	Motor	-1.74933	8.39433
HCP-Actual	Relational	6.27812	2.91116
HCP-Actual	Social	0.0784525	8.41073
HCP-Actual	Wm	0.237839	4.83805
HCP-Actual	Emotion	-0.313693	12.1341
HCP-Actual	Gambling	4.49013	2.60818
HCP-Actual	Language	-0.992725	3.50431
HCP-Actual	Motor	-1.41951	7.39247
HCP-Actual	Relational	6.2985	3.74086
HCP-Actual	Social	0.400282	8.49046
HCP-Actual	Wm	0.21714	6.35484
HCP-Actual	Emotion	-1.7227	11.7234
HCP-Actual	Gambling	5.08316	3.69074
HCP-Actual	Language	-0.842038	4.00928
HCP-Actual	Motor	-1.29147	6.88119
HCP-Actual	Relational	5.7879	4.04547
HCP-Actual	Social	-0.0566845	9.21471
HCP-Actual	Wm	0.799678	6.08328
HCP-Actual	Emotion	-1.93443	11.6765
HCP-Actual	Gambling	5.13691	2.52192
HCP-Actual	Language	-0.6828	3.66052
HCP-Actual	Motor	-1.14295	7.02632
HCP-Actual	Relational	6.7782	2.87335
HCP-Actual	Social	0.122332	8.90096
HCP-Actual	Wm	0.283366	7.55671
HCP-Actual	Emotion	-1.33056	11.7793
HCP-Actual	Gambling	4.38072	3.62747
HCP-Actual	Language	-0.0241571	3.66744
HCP-Actual	Motor	-0.229141	7.03071
HCP-Actual	Relational	5.01547	3.52827
HCP-Actual	Social	0.269902	8.85784
HCP-Actual	Wm	0.0654399	6.39608
HCP-Actual	Emotion	-1.34618	11.3809
HCP-Actual	Gambling	4.11314	3.41331
HCP-Actual	Language	-0.674001	3.75722
HCP-Actual	Motor	-1.79797	8.3269
HCP-Actual	Relational	5.4351	3.44174
HCP-Actual	Social	0.268666	8.38022
HCP-Actual	Wm	-0.169378	3.42249
HCP-Actual	Emotion	-1.51029	11.8923
HCP-Actual	Gambling	4.47197	3.23197
HCP-Actual	Language	-0.285126	2.74569
HCP-Actual	Motor	-1.41703	7.50005
HCP-Actual	Relational	5.23	4.77862
HCP-Actual	Social	0.4359	8.11255
HCP-Actual	Wm	0.766084	6.56377
HCP-Actual	Emotion	0.88415	6.29737
HCP-Actual	Gambling	4.81486	2.60897
HCP-Actual	Language	-0.108089	4.36574
HCP-Actual	Motor	-1.0367	6.97898
HCP-Actual	Relational	4.20418	4.71769
HCP-Actual	Social	0.274506	7.55568
HCP-Actual	Wm	0.293393	4.63825
HCP-Actual	Emotion	0.0679044	12.0039
HCP-Actual	Gambling	4.15902	3.11407
HCP-Actual	Language	-0.798644	4.48962
HCP-Actual	Motor	-0.861968	7.45388
HCP-Actual	Relational	1.19467	6.10874
HCP-Actual	Social	1.07453	6.41912
HCP-Actual	Wm	0.323888	7.46184
HCP-Actual	Emotion	-0.706656	12.3542
HCP-Actual	Gambling	4.63021	2.8073
HCP-Actual	Language	-0.0639478	3.1813
HCP-Actual	Motor	-1.61801	7.96097
HCP-Actual	Relational	4.65856	5.01784
HCP-Actual	Social	0.46592	8.16344
HCP-Actual	Wm	0.569612	3.69709
HCP-Actual	Emotion	-0.720033	12.1864
HCP-Actual	Gambling	4.19147	2.49927
HCP-Actual	Language	-0.111634	3.20821
HCP-Actual	Motor	0.46873	7.58043
HCP-Actual	Relational	5.6482	3.45149
HCP-Actual	Social	0.474116	8.09502
HCP-Actual	Wm	0.411078	4.39379
HCP-Actual	Emotion	-0.580221	12.3094
HCP-Actual	Gambling	4.5054	2.42644
HCP-Actual	Language	-0.415614	4.50324
HCP-Actual	Motor	-1.91016	7.36838
HCP-Actual	Relational	6.26634	3.39351
HCP-Actual	Social	0.14851	7.3752
HCP-Actual	Wm	-0.126835	4.30914
HCP-Actual	Emotion	-1.70599	11.908
HCP-Actual	Gambling	5.0309	2.56086
HCP-Actual	Language	-1.08501	3.70438
HCP-Actual	Motor	-1.8029	7.91629
HCP-Actual	Relational	6.46911	2.94086
HCP-Actual	Social	0.326991	8.97003
HCP-Actual	Wm	0.476345	4.54754
HCP-Actual	Emotion	-1.3959	11.8901
HCP-Actual	Gambling	4.84137	2.96542
HCP-Actual	Language	-0.545107	2.90516
HCP-Actual	Motor	-1.55791	7.72287
HCP-Actual	Relational	6.17108	3.18161
HCP-Actual	Social	-0.308796	9.40482
HCP-Actual	Wm	0.648183	3.86362
HCP-Actual	Emotion	-1.4564	11.8711
HCP-Actual	Gambling	5.12567	3.2061
HCP-Actual	Language	-0.315515	2.5904
HCP-Actual	Motor	-0.821764	6.75938
HCP-Actual	Relational	5.57675	3.93561
HCP-Actual	Social	1.30019	7.8341
HCP-Actual	Wm	-0.00514778	3.12076
HCP-Actual	Emotion	-1.64075	11.442
HCP-Actual	Gambling	4.3708	2.82927
HCP-Actual	Language	-0.880741	4.39575
HCP-Actual	Motor	-1.24208	7.21434
HCP-Actual	Relational	5.56765	4.55868
HCP-Actual	Social	-0.229776	8.35907
HCP-Actual	Wm	0.636648	4.14096
HCP-Actual	Emotion	-1.38765	11.9933
HCP-Actual	Gambling	4.82553	4.74159
HCP-Actual	Language	-0.259293	3.42759
HCP-Actual	Motor	-1.77597	8.64963
HCP-Actual	Relational	5.23151	4.82998
HCP-Actual	Social	0.24409	8.12003
HCP-Actual	Wm	0.326032	7.32165
HCP-Actual	Emotion	-0.816143	12.2246
HCP-Actual	Gambling	4.44254	3.13917
HCP-Actual	Language	0.0359529	2.9861
HCP-Actual	Motor	-1.59996	7.8766
HCP-Actual	Relational	5.27956	3.54634
HCP-Actual	Social	0.458614	8.07056
HCP-Actual	Wm	-0.00662879	6.41996
HCP-Actual	Emotion	-0.201194	12.1943
HCP-Actual	Gambling	4.77036	2.52883
HCP-Actual	Language	-0.231108	3.37659
HCP-Actual	Motor	-0.200061	7.66526
HCP-Actual	Relational	4.76666	3.60655
HCP-Actual	Social	0.335775	7.5583
HCP-Actual	Wm	-1.12436	9.50063
HCP-Actual	Emotion	-1.97554	11.7968
HCP-Actual	Gambling	4.42471	3.35721
HCP-Actual	Language	-0.432845	3.40507
HCP-Actual	Motor	-0.40013	7.47339
HCP-Actual	Relational	5.9351	2.83212
HCP-Actual	Social	0.394279	8.17472
HCP-Actual	Wm	0.752592	3.99792
HCP-Actual	Emotion	-1.85679	11.4142
HCP-Actual	Gambling	4.55872	3.81254
HCP-Actual	Language	-0.452549	3.28886
HCP-Actual	Motor	-1.33984	7.08936
HCP-Actual	Relational	6.01384	3.91364
HCP-Actual	Social	0.498441	7.94733
HCP-Actual	Wm	0.601833	5.03551
HCP-Actual	Emotion	-0.361883	11.7609
HCP-Actual	Gambling	4.32519	4.65365
HCP-Actual	Language	-0.228753	3.08013
HCP-Actual	Motor	-1.62892	9.35179
HCP-Actual	Relational	5.98455	2.89576
HCP-Actual	Social	0.419848	8.52655
HCP-Actual	Wm	0.435878	3.34188
HCP-Actual	Emotion	-0.641448	12.3921
HCP-Actual	Gambling	4.23026	3.50204
HCP-Actual	Language	-1.17206	4.20178
HCP-Actual	Motor	-1.3749	7.23495
HCP-Actual	Relational	5.15841	4.45173
HCP-Actual	Social	0.866132	7.68514
HCP-Actual	Wm	0.963731	3.33114
HCP-Actual	Emotion	-0.419409	12.2596
HCP-Actual	Gambling	5.478	3.62175
HCP-Actual	Language	-0.167918	3.03924
HCP-Actual	Motor	1.18691	3.68821
HCP-Actual	Relational	6.13169	3.63007
HCP-Actual	Social	0.563759	8.84239
HCP-Actual	Wm	-0.163779	5.80969
HCP-Actual	Emotion	-1.67866	11.3962
HCP-Actual	Gambling	5.40039	2.67897
HCP-Actual	Language	-0.154865	3.0257
HCP-Actual	Motor	-1.28078	7.31348
HCP-Actual	Relational	5.90113	3.03289
HCP-Actual	Social	1.34502	7.41908
HCP-Actual	Wm	0.967473	6.05356
HCP-Actual	Emotion	-1.14198	11.6905
HCP-Actual	Gambling	4.3996	3.40878
HCP-Actual	Language	-0.115674	3.18982
HCP-Actual	Motor	-1.44852	7.62706
HCP-Actual	Relational	5.73305	2.72316
HCP-Actual	Social	0.431529	7.41995
HCP-Actual	Wm	0.286371	5.73668
HCP-Actual	Emotion	-1.57703	12.1269
HCP-Actual	Gambling	5.10072	3.1162
HCP-Actual	Language	-1.10668	3.49764
HCP-Actual	Motor	-1.57657	7.09417
HCP-Actual	Relational	5.79608	3.96795
HCP-Actual	Social	0.850461	8.69518
HCP-Actual	Wm	0.38147	3.7747
HCP-Actual	Emotion	-0.653753	12.3393
HCP-Actual	Gambling	4.5963	2.8792
HCP-Actual	Language	-0.852646	4.58385
HCP-Actual	Motor	-1.61345	7.70616
HCP-Actual	Relational	5.70565	4.2693
HCP-Actual	Social	0.380294	8.34305
HCP-Actual	Wm	1.11046	6.31648
HCP-Actual	Emotion	-0.888172	12.3275
HCP-Actual	Gambling	4.53149	3.4595
HCP-Actual	Language	-0.367816	3.06415
HCP-Actual	Motor	-1.93857	8.10908
HCP-Actual	Relational	5.34083	3.76557
HCP-Actual	Social	0.461804	8.69232
HCP-Actual	Wm	0.104973	7.3753
HCP-Actual	Emotion	-0.798543	12.1516
HCP-Actual	Gambling	4.91851	2.97067
HCP-Actual	Language	0.600887	2.49793
HCP-Actual	Motor	-0.800361	6.73519
HCP-Actual	Relational	5.88596	4.18994
HCP-Actual	Social	0.798473	7.88382
HCP-Actual	Wm	-0.474023	4.69991
HCP-Actual	Emotion	-1.41461	11.805
HCP-Actual	Gambling	4.49494	3.29363
HCP-Actual	Language	-0.902379	3.5538
HCP-Actual	Motor	-1.80295	8.59313
HCP-Actual	Relational	4.67036	3.84833
HCP-Actual	Social	0.484088	8.60258
HCP-Actual	Wm	0.411088	6.4768
HCP-Actual	Emotion	-1.80361	11.9734
HCP-Actual	Gambling	5.11761	2.32049
HCP-Actual	Language	-1.00474	4.0517
HCP-Actual	Motor	-1.45609	7.42573
HCP-Actual	Relational	5.97475	4.32514
HCP-Actual	Social	0.216035	9.07402
HCP-Actual	Wm	0.65858	4.35805
HCP-Actual	Emotion	-1.87546	11.55
HCP-Actual	Gambling	4.4534	2.45375
HCP-Actual	Language	0.913079	2.56622
HCP-Actual	Motor	-0.731707	7.48224
HCP-Actual	Relational	5.86074	3.88884
HCP-Actual	Social	0.344797	7.90705
HCP-Actual	Wm	1.20622	6.24461
HCP-Actual	Emotion	-1.86464	11.2237
HCP-Actual	Gambling	4.84026	2.57096
HCP-Actual	Language	-0.135785	2.99474
HCP-Actual	Motor	-1.48269	7.78472
HCP-Actual	Relational	5.28104	2.73881
HCP-Actual	Social	0.728908	8.23356
HCP-Actual	Wm	0.825911	4.06453
HCP-Actual	Emotion	-1.18201	11.9177
HCP-Actual	Gambling	4.39342	3.91839
HCP-Actual	Language	-0.349716	2.74026
HCP-Actual	Motor	-1.33024	7.63958
HCP-Actual	Relational	5.91462	4.02593
HCP-Actual	Social	0.438416	8.69477
HCP-Actual	Wm	0.373912	3.8408
HCP-Actual	Emotion	-0.159858	12.1434
HCP-Actual	Gambling	4.6467	3.37911
HCP-Actual	Language	-0.111265	3.37078
HCP-Actual	Motor	-0.0328825	7.85359
HCP-Actual	Relational	4.99023	3.65783
HCP-Actual	Social	0.263312	8.75345
HCP-Actual	Wm	-1.60917	9.88973
HCP-Actual	Emotion	-1.28763	12.3312
HCP-Actual	Gambling	4.55253	3.39031
HCP-Actual	Language	-0.260408	3.27697
HCP-Actual	Motor	-1.51472	7.37731
HCP-Actual	Relational	5.58146	3.36021
HCP-Actual	Social	-0.0860821	9.23072
HCP-Actual	Wm	0.20345	4.01373
HCP-Actual	Emotion	-0.818671	11.8281
HCP-Actual	Gambling	5.33775	3.06612
HCP-Actual	Language	-0.140077	4.67269
HCP-Actual	Motor	-1.66499	7.25107
HCP-Actual	Relational	6.10987	2.881
HCP-Actual	Social	0.450796	7.9732
HCP-Actual	Wm	0.0657542	5.21403
HCP-Actual	Emotion	-1.02496	11.9404
HCP-Actual	Gambling	4.22801	2.53154
HCP-Actual	Language	-0.622196	3.12429
HCP-Actual	Motor	-1.93106	7.55806
HCP-Actual	Relational	5.49445	3.93091
HCP-Actual	Social	1.4577	7.55503
HCP-Actual	Wm	-0.207918	5.4977
HCP-Actual	Emotion	-0.746607	12.3462
HCP-Actual	Gambling	4.5634	3.22609
HCP-Actual	Language	-0.85406	3.99786
HCP-Actual	Motor	-1.85465	8.69274
HCP-Actual	Relational	4.59692	5.03992
HCP-Actual	Social	1.14182	7.02246
HCP-Actual	Wm	-1.47785	9.75131
HCP-Actual	Emotion	-1.25035	11.9139
HCP-Actual	Gambling	4.7627	4.24217
HCP-Actual	Language	0.364433	2.8182
HCP-Actual	Motor	-1.76421	7.80403
HCP-Actual	Relational	4.64544	5.0327
HCP-Actual	Social	0.800389	6.77273
HCP-Actual	Wm	0.96648	6.51599
HCP-Actual	Emotion	-1.13788	11.7367
HCP-Actual	Gambling	4.73693	2.58854
HCP-Actual	Language	-0.625212	4.21973
HCP-Actual	Motor	-1.87085	8.51728
HCP-Actual	Relational	5.18142	3.9319
HCP-Actual	Social	0.262272	8.05696
HCP-Actual	Wm	0.239782	4.32772
HCP-Actual	Emotion	0.221465	11.8154
HCP-Actual	Gambling	4.49652	2.7557
HCP-Actual	Language	-0.970962	4.16713
HCP-Actual	Motor	-1.34231	8.16682
HCP-Actual	Relational	4.87951	2.88552
HCP-Actual	Social	0.319311	8.57038
HCP-Actual	Wm	0.67298	5.22695
HCP-Actual	Emotion	-1.34496	12.1541
HCP-Actual	Gambling	4.4428	4.61116
HCP-Actual	Language	-0.814353	3.65035
HCP-Actual	Motor	-1.23558	7.44026
HCP-Actual	Relational	6.37693	4.21032
HCP-Actual	Social	0.808695	8.01801
HCP-Actual	Wm	1.00027	7.10254
HCP-Actual	Emotion	-1.6712	11.7429
HCP-Actual	Gambling	4.48001	3.31523
HCP-Actual	Language	-0.207289	2.75207
HCP-Actual	Motor	-0.748977	6.78681
HCP-Actual	Relational	6.26156	2.92945
HCP-Actual	Social	0.42115	8.14533
HCP-Actual	Wm	0.526037	4.72429
HCP-Actual	Emotion	-0.232662	11.2106
HCP-Actual	Gambling	4.25968	2.81372
HCP-Actual	Language	-0.179912	2.53389
HCP-Actual	Motor	-1.47851	7.08045
HCP-Actual	Relational	5.75254	4.27472
HCP-Actual	Social	0.712961	8.05391
HCP-Actual	Wm	0.673302	5.14872
HCP-Actual	Emotion	-0.260317	12.0712
HCP-Actual	Gambling	4.9688	3.12683
HCP-Actual	Language	-0.951714	4.06679
HCP-Actual	Motor	-1.78852	7.27185
HCP-Actual	Relational	5.52991	2.95899
HCP-Actual	Social	1.35034	7.22959
HCP-Actual	Wm	0.503653	4.52217
HCP-Actual	Emotion	0.0841368	12.0924
HCP-Actual	Gambling	4.88442	2.58713
HCP-Actual	Language	0.139303	2.92642
HCP-Actual	Motor	-1.81135	7.71467
HCP-Actual	Relational	6.51339	2.87304
HCP-Actual	Social	0.62836	8.06586
HCP-Actual	Wm	0.676294	5.22072
HCP-Actual	Emotion	-1.70149	11.9492
HCP-Actual	Gambling	3.96015	3.49177
HCP-Actual	Language	-0.705453	3.32643
HCP-Actual	Motor	-0.926358	6.76561
HCP-Actual	Relational	6.1719	3.59321
HCP-Actual	Social	0.602696	8.87102
HCP-Actual	Wm	0.563859	3.68106
HCP-Actual	Emotion	-1.9568	11.6257
HCP-Actual	Gambling	5.02791	3.71571
HCP-Actual	Language	-0.244529	2.92556
HCP-Actual	Motor	-1.63247	7.30083
HCP-Actual	Relational	5.96876	4.23037
HCP-Actual	Social	0.792862	7.96073
HCP-Actual	Wm	0.669194	5.37142
HCP-Actual	Emotion	-0.417811	12.2039
HCP-Actual	Gambling	3.94346	3.56287
HCP-Actual	Language	-0.877828	3.82971
HCP-Actual	Motor	-0.871246	7.24331
HCP-Actual	Relational	5.50643	4.20331
HCP-Actual	Social	0.503967	8.08629
HCP-Actual	Wm	0.332624	5.58136
HCP-Actual	Emotion	-0.348369	11.6819
HCP-Actual	Gambling	4.96882	3.03074
HCP-Actual	Language	-0.428678	3.85312
HCP-Actual	Motor	-1.94693	8.51765
HCP-Actual	Relational	5.41609	3.98803
HCP-Actual	Social	0.645598	8.15725
HCP-Actual	Wm	0.210006	4.08431
HCP-Actual	Emotion	-1.64578	11.883
HCP-Actual	Gambling	4.77696	2.54266
HCP-Actual	Language	0.0227706	2.39236
HCP-Actual	Motor	-2.07591	8.54138
HCP-Actual	Relational	6.25011	2.99618
HCP-Actual	Social	0.376042	8.60363
HCP-Actual	Wm	0.753904	4.27534
HCP-Actual	Emotion	-1.24494	12.2084
HCP-Actual	Gambling	4.78515	2.84186
HCP-Actual	Language	-1.05225	3.98092
HCP-Actual	Motor	-1.86102	7.33434
HCP-Actual	Relational	6.43175	3.02932
HCP-Actual	Social	0.445847	8.15949
HCP-Actual	Wm	0.434409	3.7165
HCP-Actual	Emotion	-1.90542	11.1029
HCP-Actual	Gambling	4.89557	3.18915
HCP-Actual	Language	-0.0991259	3.52312
HCP-Actual	Motor	0.0820389	7.24478
HCP-Actual	Relational	6.48617	2.83727
HCP-Actual	Social	0.981849	8.159
HCP-Actual	Wm	0.563572	5.20752
HCP-Actual	Emotion	-0.911269	12.164
HCP-Actual	Gambling	4.656	2.50358
HCP-Actual	Language	-0.757285	3.40012
HCP-Actual	Motor	-1.73608	7.3496
HCP-Actual	Relational	6.15098	3.10171
HCP-Actual	Social	1.06754	6.77991
HCP-Actual	Wm	0.950501	6.42463
HCP-Actual	Emotion	-0.712671	11.935
HCP-Actual	Gambling	5.03815	3.42011
HCP-Actual	Language	-0.412108	2.61977
HCP-Actual	Motor	-1.80001	8.13598
HCP-Actual	Relational	5.68609	4.13044
HCP-Actual	Social	0.424605	7.72748
HCP-Actual	Wm	-1.43302	9.33389
HCP-Actual	Emotion	-1.41622	11.9509
HCP-Actual	Gambling	4.38594	3.90585
HCP-Actual	Language	-0.261347	4.51878
HCP-Actual	Motor	-1.32606	7.45183
HCP-Actual	Relational	5.01734	4.33903
HCP-Actual	Social	0.207605	8.74098
HCP-Actual	Wm	-1.53293	9.60821
HCP-Actual	Emotion	-1.96343	11.0996
HCP-Actual	Gambling	4.5922	3.10534
HCP-Actual	Language	-0.689548	3.17393
HCP-Actual	Motor	-2.12721	8.21825
HCP-Actual	Relational	6.67913	2.91487
HCP-Actual	Social	0.0537971	9.19052
HCP-Actual	Wm	0.612353	5.33887
HCP-Actual	Emotion	-0.324786	12.3143
HCP-Actual	Gambling	4.92787	3.73329
HCP-Actual	Language	-0.0799176	2.69647
HCP-Actual	Motor	-1.56549	7.23962
HCP-Actual	Relational	6.02452	3.82583
HCP-Actual	Social	0.67606	8.18041
HCP-Actual	Wm	0.303134	5.86633
HCP-Actual	Emotion	-0.578993	12.3279
HCP-Actual	Gambling	4.8885	2.97934
HCP-Actual	Language	-0.421793	3.56674
HCP-Actual	Motor	-1.58093	7.69809
HCP-Actual	Relational	6.18032	3.91616
HCP-Actual	Social	0.551028	7.82017
HCP-Actual	Wm	0.71343	5.10096
HCP-Actual	Emotion	-1.71231	11.3315
HCP-Actual	Gambling	4.6466	2.44841
HCP-Actual	Language	0.0330815	2.4224
HCP-Actual	Motor	-1.24434	7.2537
HCP-Actual	Relational	6.36149	3.81456
HCP-Actual	Social	0.969624	7.83277
HCP-Actual	Wm	0.890094	3.63001
HCP-Actual	Emotion	-0.772979	11.9264
HCP-Actual	Gambling	4.07829	3.80328
HCP-Actual	Language	-0.281603	3.27911
HCP-Actual	Motor	-1.66439	8.77844
HCP-Actual	Relational	6.54613	3.16568
HCP-Actual	Social	1.07658	8.11432
HCP-Actual	Wm	0.111003	4.38705
HCP-Actual	Emotion	-1.89498	11.9876
HCP-Actual	Gambling	4.40902	4.86889
HCP-Actual	Language	-1.07118	3.73256
HCP-Actual	Motor	-0.525506	6.80463
HCP-Actual	Relational	5.37947	4.22949
HCP-Actual	Social	0.0623323	9.11929
HCP-Actual	Wm	0.750848	5.20843
HCP-Actual	Emotion	-1.06402	12.1901
HCP-Actual	Gambling	5.06237	2.39836
HCP-Actual	Language	-0.149511	2.88394
HCP-Actual	Motor	-1.7035	7.23467
HCP-Actual	Relational	4.84103	2.53707
HCP-Actual	Social	0.836316	8.18955
HCP-Actual	Wm	-1.45047	9.51629
HCP-Actual	Emotion	-0.90186	11.99
HCP-Actual	Gambling	5.01992	3.11522
HCP-Actual	Language	-0.339122	3.4744
HCP-Actual	Motor	-1.46485	7.50685
HCP-Actual	Relational	5.66178	4.27727
HCP-Actual	Social	0.355475	8.47401
HCP-Actual	Wm	0.49451	6.61811
HCP-Actual	Emotion	-1.8326	11.768
HCP-Actual	Gambling	4.86946	2.57099
HCP-Actual	Language	-0.019119	3.15385
HCP-Actual	Motor	-1.40446	7.57813
HCP-Actual	Relational	6.08696	2.83829
HCP-Actual	Social	0.335935	8.47545
HCP-Actual	Wm	1.05533	3.15956
HCP-Actual	Emotion	-0.959688	12.1862
HCP-Actual	Gambling	4.63871	3.06323
HCP-Actual	Language	-0.0914707	2.64621
HCP-Actual	Motor	-1.57994	7.95753
HCP-Actual	Relational	6.31722	3.52054
HCP-Actual	Social	0.343448	8.87693
HCP-Actual	Wm	-0.0619536	3.14821
HCP-Actual	Emotion	-0.801905	12.3537
HCP-Actual	Gambling	4.57109	3.25806
HCP-Actual	Language	-0.865868	3.37274
HCP-Actual	Motor	-0.939186	7.35174
HCP-Actual	Relational	5.36248	4.19086
HCP-Actual	Social	0.0970153	8.7418
HCP-Actual	Wm	-0.162367	4.89327
HCP-Actual	Emotion	-1.93684	11.3522
HCP-Actual	Gambling	4.47644	3.61199
HCP-Actual	Language	-1.08846	3.5512
HCP-Actual	Motor	-1.40237	7.36304
HCP-Actual	Relational	5.09435	4.16879
HCP-Actual	Social	0.451684	7.89036
HCP-Actual	Wm	0.494116	3.68119
HCP-Actual	Emotion	-0.192758	12.124
HCP-Actual	Gambling	6.2	3.45323
HCP-Actual	Language	-0.997532	4.20725
HCP-Actual	Motor	-1.92772	7.66606
HCP-Actual	Relational	6.41505	3.56749
HCP-Actual	Social	0.259139	8.31038
HCP-Actual	Wm	0.516532	5.06459
HCP-Actual	Emotion	-0.513963	11.8521
HCP-Actual	Gambling	4.495	3.40658
HCP-Actual	Language	-0.625253	3.07747
HCP-Actual	Motor	-1.23595	6.93328
HCP-Actual	Relational	5.85684	3.37422
HCP-Actual	Social	1.13428	7.51185
HCP-Actual	Wm	0.40741	4.50718
HCP-Actual	Emotion	-1.55966	11.9798
HCP-Actual	Gambling	4.00856	3.32995
HCP-Actual	Language	-0.864831	3.94341
HCP-Actual	Motor	-1.6343	7.44948
HCP-Actual	Relational	6.1043	4.00477
HCP-Actual	Social	0.480844	7.88624
HCP-Actual	Wm	-0.0135348	7.00178
HCP-Actual	Emotion	-1.88874	11.6417
HCP-Actual	Gambling	5.10182	2.71173
HCP-Actual	Language	-0.823185	3.87262
HCP-Actual	Motor	-1.35546	6.91464
HCP-Actual	Relational	6.07661	3.99133
HCP-Actual	Social	0.834101	8.75764
HCP-Actual	Wm	0.805298	4.01522
HCP-Actual	Emotion	-1.07395	11.9864
HCP-Actual	Gambling	4.45058	3.07316
HCP-Actual	Language	0.122914	5.44376
HCP-Actual	Motor	0.52692	8.48661
HCP-Actual	Relational	5.48986	3.95777
HCP-Actual	Social	0.293695	4.73862
HCP-Actual	Wm	0.659813	6.92736
HCP-Actual	Emotion	-1.2622	11.7973
HCP-Actual	Gambling	4.38267	3.12674
HCP-Actual	Language	-0.0185281	3.15111
HCP-Actual	Motor	-1.7639	8.32655
HCP-Actual	Relational	5.95091	3.99558
HCP-Actual	Social	0.794299	7.40034
HCP-Actual	Wm	0.248071	3.10051
HCP-Actual	Emotion	-1.60279	11.7927
HCP-Actual	Gambling	5.01322	2.89783
HCP-Actual	Language	-0.0149906	5.55544
HCP-Actual	Motor	-1.39923	7.41379
HCP-Actual	Relational	6.13817	3.43473
HCP-Actual	Social	-0.0445645	9.25407
HCP-Actual	Wm	0.710599	4.25372
HCP-Actual	Emotion	0.112988	11.9428
HCP-Actual	Gambling	4.32284	4.6515
HCP-Actual	Language	-0.0860485	3.13237
HCP-Actual	Motor	-1.05422	6.84393
HCP-Actual	Relational	5.59875	4.31629
HCP-Actual	Social	-0.107353	9.16979
HCP-Actual	Wm	0.0431523	4.9078
HCP-Actual	Emotion	0.277184	11.9088
HCP-Actual	Gambling	4.71951	3.33905
HCP-Actual	Language	-0.250188	2.59537
HCP-Actual	Motor	-1.88442	7.56726
HCP-Actual	Relational	5.35658	4.56933
HCP-Actual	Social	0.830888	8.05439
HCP-Actual	Wm	0.609744	5.37212
HCP-Actual	Emotion	-0.164146	11.9832
HCP-Actual	Gambling	4.53309	4.30133
HCP-Actual	Language	-0.744944	3.93659
HCP-Actual	Motor	-1.92682	8.70637
HCP-Actual	Relational	4.80012	4.65217
HCP-Actual	Social	1.2648	7.58392
HCP-Actual	Wm	-0.19052	8.59731
HCP-Actual	Emotion	-1.64055	11.5724
HCP-Actual	Gambling	5.14618	2.26109
HCP-Actual	Language	-0.356483	3.25033
HCP-Actual	Motor	0.227928	7.14511
HCP-Actual	Relational	5.84699	4.40242
HCP-Actual	Social	0.4019	8.13208
HCP-Actual	Wm	0.43018	4.5335
HCP-Actual	Emotion	-0.664757	12.0211
HCP-Actual	Gambling	4.87521	3.12595
HCP-Actual	Language	-0.186344	3.17542
HCP-Actual	Motor	-1.90092	7.56247
HCP-Actual	Relational	6.48106	2.80201
HCP-Actual	Social	0.59122	7.72236
HCP-Actual	Wm	0.595117	3.82104
HCP-Actual	Emotion	-1.22011	11.7904
HCP-Actual	Gambling	4.92875	2.42277
HCP-Actual	Language	-0.499238	3.34764
HCP-Actual	Motor	-1.98866	8.45894
HCP-Actual	Relational	5.96033	4.39593
HCP-Actual	Social	0.164575	8.87873
HCP-Actual	Wm	0.786542	6.00588
HCP-Actual	Emotion	-1.23357	11.8314
HCP-Actual	Gambling	4.64461	2.76371
HCP-Actual	Language	-0.629364	2.82569
HCP-Actual	Motor	-2.11178	8.10732
HCP-Actual	Relational	6.42495	2.93554
HCP-Actual	Social	1.35098	7.19516
HCP-Actual	Wm	0.464217	5.47888
HCP-Actual	Emotion	-0.180217	12.0769
HCP-Actual	Gambling	4.74185	2.29158
HCP-Actual	Language	0.932133	2.5877
HCP-Actual	Motor	-1.68114	7.39291
HCP-Actual	Relational	6.3626	3.57338
HCP-Actual	Social	-0.98524	9.53426
HCP-Actual	Wm	0.275476	6.55017
HCP-Actual	Emotion	-1.00441	11.6815
HCP-Actual	Gambling	4.56288	3.01875
HCP-Actual	Language	-0.80182	4.5177
HCP-Actual	Motor	-1.53683	7.45085
HCP-Actual	Relational	5.01935	4.10317
HCP-Actual	Social	0.210675	8.58385
HCP-Actual	Wm	0.194308	4.82189
HCP-Actual	Emotion	0.516552	6.98138
HCP-Actual	Gambling	4.77925	2.17452
HCP-Actual	Language	-0.195629	2.90342
HCP-Actual	Motor	0.216461	7.67716
HCP-Actual	Relational	4.41136	5.05416
HCP-Actual	Social	0.851714	7.69087
HCP-Actual	Wm	0.238336	4.63699
HCP-Actual	Emotion	-1.4922	11.7776
HCP-Actual	Gambling	4.20764	3.43399
HCP-Actual	Language	0.00852042	3.91942
HCP-Actual	Motor	-1.61913	8.01056
HCP-Actual	Relational	4.73858	2.59804
HCP-Actual	Social	0.641216	6.43595
HCP-Actual	Wm	0.219578	7.87854
HCP-Actual	Emotion	-1.796	11.2607
HCP-Actual	Gambling	4.14092	2.75921
HCP-Actual	Language	-1.02055	3.49523
HCP-Actual	Motor	-1.63165	8.37183
HCP-Actual	Relational	5.02121	4.15861
HCP-Actual	Social	0.231098	8.30224
HCP-Actual	Wm	0.108416	7.42426
HCP-Actual	Emotion	-1.37191	11.7832
HCP-Actual	Gambling	4.50156	3.15881
HCP-Actual	Language	-0.997197	4.24474
HCP-Actual	Motor	0.301878	7.47316
HCP-Actual	Relational	5.84969	4.34522
HCP-Actual	Social	0.749447	8.10766
HCP-Actual	Wm	0.182939	4.83057
HCP-Actual	Emotion	-0.110484	12.1851
HCP-Actual	Gambling	4.97229	4.59409
HCP-Actual	Language	0.92162	6.2969
HCP-Actual	Motor	-0.766296	7.68824
HCP-Actual	Relational	5.19587	4.69957
HCP-Actual	Social	1.28485	7.10233
HCP-Actual	Wm	0.187927	7.27011
HCP-Actual	Emotion	-1.92856	10.8855
HCP-Actual	Gambling	4.53632	2.87634
HCP-Actual	Language	-0.566739	3.16249
HCP-Actual	Motor	-1.99179	9.09184
HCP-Actual	Relational	4.76293	4.96977
HCP-Actual	Social	-0.121191	9.30892
HCP-Actual	Wm	0.460372	3.91526
HCP-Actual	Emotion	-0.798349	12.2664
HCP-Actual	Gambling	4.92007	1.95698
HCP-Actual	Language	-0.592899	3.00208
HCP-Actual	Motor	-1.77538	7.34683
HCP-Actual	Relational	5.93769	2.28728
HCP-Actual	Social	0.753284	8.61442
HCP-Actual	Wm	0.177037	6.81341
HCP-Actual	Emotion	-1.79519	11.2577
HCP-Actual	Gambling	4.34353	4.28398
HCP-Actual	Language	-0.121166	3.19785
HCP-Actual	Motor	-2.09172	8.24412
HCP-Actual	Relational	6.29347	3.83168
HCP-Actual	Social	0.62641	7.77278
HCP-Actual	Wm	0.212451	4.80497
HCP-Actual	Emotion	0.0139828	12.0477
HCP-Actual	Gambling	3.73842	3.74162
HCP-Actual	Language	-0.389088	3.52673
HCP-Actual	Motor	-0.286531	7.52633
HCP-Actual	Relational	4.05224	4.23148
HCP-Actual	Social	-0.334602	9.19197
HCP-Actual	Wm	0.419262	4.60622
HCP-Actual	Emotion	0.304711	11.7558
HCP-Actual	Gambling	4.26956	2.63093
HCP-Actual	Language	-0.057071	3.34196
HCP-Actual	Motor	-1.63626	9.49496
HCP-Actual	Relational	4.35233	3.27757
HCP-Actual	Social	-0.981775	9.51599
HCP-Actual	Wm	0.358073	4.8899
HCP-Actual	Emotion	-1.37687	11.7043
HCP-Actual	Gambling	4.09082	4.06214
HCP-Actual	Language	-0.14075	5.21076
HCP-Actual	Motor	-1.87495	8.22024
HCP-Actual	Relational	-0.321432	11.4572
HCP-Actual	Social	0.446817	8.33839
HCP-Actual	Wm	3.31998	3.57061
HCP-Actual	Emotion	-1.89645	11.4407
HCP-Actual	Gambling	4.25043	2.96113
HCP-Actual	Language	-0.719615	3.22717
HCP-Actual	Motor	-1.64168	7.96141
HCP-Actual	Relational	6.06032	3.71694
HCP-Actual	Social	0.371555	9.07566
HCP-Actual	Wm	0.836654	3.67436
HCP-Actual	Emotion	-1.70687	11.7586
HCP-Actual	Gambling	4.67214	3.00145
HCP-Actual	Language	-0.0586441	3.72855
HCP-Actual	Motor	-1.81081	8.21184
HCP-Actual	Relational	5.32885	3.94601
HCP-Actual	Social	0.335008	9.07552
HCP-Actual	Wm	0.823516	6.63395
HCP-Actual	Emotion	-0.592755	12.1973
HCP-Actual	Gambling	4.69775	3.54598
HCP-Actual	Language	-1.01506	4.17536
HCP-Actual	Motor	-1.98743	8.02803
HCP-Actual	Relational	4.88516	2.06434
HCP-Actual	Social	0.569643	7.45397
HCP-Actual	Wm	0.655926	4.05609
HCP-Actual	Emotion	-1.89497	11.5781
HCP-Actual	Gambling	4.50072	2.90676
HCP-Actual	Language	0.0936274	3.4481
HCP-Actual	Motor	-1.85913	8.48997
HCP-Actual	Relational	6.31941	3.20788
HCP-Actual	Social	0.545453	8.29571
HCP-Actual	Wm	0.794061	6.07046
HCP-Actual	Emotion	-1.9432	11.2324
HCP-Actual	Gambling	4.37463	3.66045
HCP-Actual	Language	-1.02166	3.37982
HCP-Actual	Motor	-1.57224	7.41154
HCP-Actual	Relational	6.33763	2.59849
HCP-Actual	Social	0.929864	7.54904
HCP-Actual	Wm	0.980512	3.60261
HCP-Actual	Emotion	-2.14694	11.4854
HCP-Actual	Gambling	4.70155	3.22441
HCP-Actual	Language	-0.479457	2.8365
HCP-Actual	Motor	-1.21615	7.81627
HCP-Actual	Relational	6.17974	3.07967
HCP-Actual	Social	-0.145703	9.34639
HCP-Actual	Wm	-0.0817106	4.46399
HCP-Actual	Emotion	-1.11724	11.8145
HCP-Actual	Gambling	4.82703	2.68768
HCP-Actual	Language	-0.509283	3.40548
HCP-Actual	Motor	-1.7304	8.17006
HCP-Actual	Relational	5.62954	4.49145
HCP-Actual	Social	0.394476	8.87346
HCP-Actual	Wm	0.13892	4.82919
HCP-Actual	Emotion	-0.0459108	11.8124
HCP-Actual	Gambling	0.365731	6.81829
HCP-Actual	Language	1.13018	2.86832
HCP-Actual	Motor	0.509662	6.9084
HCP-Actual	Relational	-1.48998	9.59211
HCP-Actual	Social	-0.0992787	7.64221
HCP-Actual	Wm	0.30331	7.01672
HCP-Actual	Emotion	-1.91892	10.7971
HCP-Actual	Gambling	4.99142	3.34481
HCP-Actual	Language	-0.945488	3.51109
HCP-Actual	Motor	-1.35143	6.79835
HCP-Actual	Relational	5.14453	3.5943
HCP-Actual	Social	0.339124	8.56966
HCP-Actual	Wm	0.62199	4.90732
HCP-Actual	Emotion	-1.77505	11.4185
HCP-Actual	Gambling	5.01267	2.26424
HCP-Actual	Language	-0.941468	4.20547
HCP-Actual	Motor	-1.62124	7.4733
HCP-Actual	Relational	5.70417	2.39599
HCP-Actual	Social	0.466883	8.40948
HCP-Actual	Wm	0.44531	3.83454
HCP-Actual	Emotion	0.130796	12.0675
HCP-Actual	Gambling	4.76227	2.71988
HCP-Actual	Language	-0.474615	3.62443
HCP-Actual	Motor	0.899792	7.03508
HCP-Actual	Relational	5.54126	2.71869
HCP-Actual	Social	0.0965089	7.67142
HCP-Actual	Wm	0.770656	6.3128
HCP-Actual	Emotion	-1.99374	11.1851
HCP-Actual	Gambling	4.59817	2.50745
HCP-Actual	Language	-0.137291	2.30158
HCP-Actual	Motor	-1.82298	8.25406
HCP-Actual	Relational	5.90616	4.34016
HCP-Actual	Social	0.861796	8.48499
HCP-Actual	Wm	-0.0840896	3.57107
HCP-Actual	Emotion	-1.02499	11.8956
HCP-Actual	Gambling	4.31509	4.92015
HCP-Actual	Language	-0.909752	4.1127
HCP-Actual	Motor	-1.35077	8.00831
HCP-Actual	Relational	5.00914	4.4639
HCP-Actual	Social	0.923164	7.76581
HCP-Actual	Wm	0.407149	4.29646
HCP-Actual	Emotion	-1.55794	11.7871
HCP-Actual	Gambling	4.63508	2.35797
HCP-Actual	Language	-0.837381	4.01017
HCP-Actual	Motor	-1.8962	8.53459
HCP-Actual	Relational	5.83724	3.0607
HCP-Actual	Social	1.39507	7.60683
HCP-Actual	Wm	0.436001	3.8163
HCP-Actual	Emotion	-1.35063	11.5927
HCP-Actual	Gambling	0.873757	6.75463
HCP-Actual	Language	-1.0838	4.2373
HCP-Actual	Motor	-1.54764	7.63516
HCP-Actual	Relational	5.34543	4.55002
HCP-Actual	Social	0.268028	7.83156
HCP-Actual	Wm	0.790204	4.37329
HCP-Actual	Emotion	-1.80198	11.4295
HCP-Actual	Gambling	5.20501	2.70917
HCP-Actual	Language	-0.374111	3.01459
HCP-Actual	Motor	-2.15831	8.54765
HCP-Actual	Relational	6.39695	2.69848
HCP-Actual	Social	-0.601646	9.47259
HCP-Actual	Wm	0.0909929	3.9937
HCP-Actual	Emotion	-0.760973	12.3407
HCP-Actual	Gambling	4.81245	3.1605
HCP-Actual	Language	-0.206304	3.41451
HCP-Actual	Motor	-1.38325	6.89985
HCP-Actual	Relational	6.44522	3.43513
HCP-Actual	Social	-0.00133473	9.27499
HCP-Actual	Wm	0.470367	3.97436
HCP-Actual	Emotion	-0.403794	11.9239
HCP-Actual	Gambling	5.04392	2.27487
HCP-Actual	Language	-0.925079	3.34028
HCP-Actual	Motor	-2.11251	7.92284
HCP-Actual	Relational	6.41786	3.17979
HCP-Actual	Social	0.765975	8.67188
HCP-Actual	Wm	0.703233	3.86223
HCP-Actual	Emotion	-1.5175	11.8662
HCP-Actual	Gambling	3.85459	3.99867
HCP-Actual	Language	-0.207494	3.03031
HCP-Actual	Motor	-1.16585	7.2297
HCP-Actual	Relational	5.35195	3.95378
HCP-Actual	Social	0.554525	7.73402
HCP-Actual	Wm	0.757466	6.53491
HCP-Actual	Emotion	-1.20368	11.6317
HCP-Actual	Gambling	4.49432	3.04655
HCP-Actual	Language	-0.196895	3.424
HCP-Actual	Motor	-1.00054	8.41401
HCP-Actual	Relational	6.40483	3.11262
HCP-Actual	Social	0.782913	7.79295
HCP-Actual	Wm	1.03509	2.97768
HCP-Actual	Emotion	-1.14395	11.6041
HCP-Actual	Gambling	4.71909	2.84661
HCP-Actual	Language	-0.404535	2.90462
HCP-Actual	Motor	-1.80012	8.50937
HCP-Actual	Relational	6.31307	3.3346
HCP-Actual	Social	0.467024	9.04621
HCP-Actual	Wm	0.868465	3.95147
HCP-Actual	Emotion	-1.21706	11.8719
HCP-Actual	Gambling	4.24025	3.62843
HCP-Actual	Language	-0.980425	3.45634
HCP-Actual	Motor	-1.60864	8.76336
HCP-Actual	Relational	6.38879	3.22014
HCP-Actual	Social	0.11658	9.09333
HCP-Actual	Wm	0.174137	4.95994
HCP-Actual	Emotion	-1.91621	11.4462
HCP-Actual	Gambling	4.29497	2.98472
HCP-Actual	Language	-1.07665	3.74532
HCP-Actual	Motor	-0.549215	8.35436
HCP-Actual	Relational	6.05847	3.61923
HCP-Actual	Social	0.838205	8.21654
HCP-Actual	Wm	0.0225635	3.38893
HCP-Actual	Emotion	-0.321713	11.9834
HCP-Actual	Gambling	4.47776	4.87539
HCP-Actual	Language	0.762253	2.6955
HCP-Actual	Motor	-1.81072	8.74981
HCP-Actual	Relational	4.59195	4.90128
HCP-Actual	Social	0.330541	8.39211
HCP-Actual	Wm	0.0713857	4.96511
HCP-Actual	Emotion	-1.63457	11.7516
HCP-Actual	Gambling	4.30321	3.23798
HCP-Actual	Language	-0.0821763	2.66709
HCP-Actual	Motor	0.103034	7.23399
HCP-Actual	Relational	5.79831	4.02348
HCP-Actual	Social	1.06935	8.09453
HCP-Actual	Wm	-0.193377	4.90416
HCP-Actual	Emotion	-0.544474	7.93142
HCP-Actual	Gambling	4.8579	3.68821
HCP-Actual	Language	-0.880846	3.35268
HCP-Actual	Motor	-1.50493	7.96743
HCP-Actual	Relational	4.95121	3.9821
HCP-Actual	Social	0.279236	8.18781
HCP-Actual	Wm	0.472197	4.49364
HCP-Actual	Emotion	-1.71123	11.2527
HCP-Actual	Gambling	4.8648	3.23622
HCP-Actual	Language	-0.60906	4.80224
HCP-Actual	Motor	-1.68102	8.04767
HCP-Actual	Relational	5.96449	4.49019
HCP-Actual	Social	0.687659	7.61741
HCP-Actual	Wm	0.820447	6.3492
HCP-Actual	Emotion	-1.59246	11.983
HCP-Actual	Gambling	4.4	4.77059
HCP-Actual	Language	0.878028	2.54362
HCP-Actual	Motor	-1.18332	6.75992
HCP-Actual	Relational	5.8888	4.17162
HCP-Actual	Social	0.459724	8.14048
HCP-Actual	Wm	0.288025	6.22385
HCP-Actual	Emotion	-0.448384	12.4279
HCP-Actual	Gambling	4.91505	2.63204
HCP-Actual	Language	-0.574937	2.5548
HCP-Actual	Motor	-1.90999	8.52643
HCP-Actual	Relational	6.60237	3.18142
HCP-Actual	Social	0.0405666	8.77196
HCP-Actual	Wm	-0.0227439	3.01765
HCP-Actual	Emotion	-1.07177	11.7485
HCP-Actual	Gambling	4.15186	3.73055
HCP-Actual	Language	-0.506783	2.93728
HCP-Actual	Motor	-1.3542	7.68997
HCP-Actual	Relational	4.94889	4.39838
HCP-Actual	Social	1.25989	7.84999
HCP-Actual	Wm	0.696894	3.95292
HCP-Actual	Emotion	-1.94644	11.8121
HCP-Actual	Gambling	4.05639	3.32517
HCP-Actual	Language	-0.623661	2.83641
HCP-Actual	Motor	-0.988889	6.80644
HCP-Actual	Relational	6.08331	4.18044
HCP-Actual	Social	0.242089	8.1075
HCP-Actual	Wm	0.275625	5.11725
HCP-Actual	Emotion	-0.183164	11.8492
HCP-Actual	Gambling	4.52046	3.0815
HCP-Actual	Language	-0.167661	2.4652
HCP-Actual	Motor	4.28242	2.63828
HCP-Actual	Relational	6.23309	3.74345
HCP-Actual	Social	-0.426324	9.40938
HCP-Actual	Wm	0.698551	5.20903
HCP-Actual	Emotion	-1.94015	11.6387
HCP-Actual	Gambling	4.53771	2.63206
HCP-Actual	Language	-0.0936272	2.43118
HCP-Actual	Motor	-0.8345	6.63992
HCP-Actual	Relational	6.49224	2.91435
HCP-Actual	Social	0.812453	8.16029
HCP-Actual	Wm	1.16743	2.86221
HCP-Actual	Emotion	-1.01046	11.2742
HCP-Actual	Gambling	4.44326	3.63345
HCP-Actual	Language	-0.362643	3.91159
HCP-Actual	Motor	0.0248992	8.16769
HCP-Actual	Relational	4.72743	3.55599
HCP-Actual	Social	0.694815	7.55799
HCP-Actual	Wm	0.485228	7.42126
HCP-Actual	Emotion	-0.614606	12.393
HCP-Actual	Gambling	5.17033	3.64993
HCP-Actual	Language	-1.09903	3.8532
HCP-Actual	Motor	-1.48745	7.36321
HCP-Actual	Relational	5.78109	4.31389
HCP-Actual	Social	0.694968	7.76921
HCP-Actual	Wm	0.736616	6.36209
HCP-Actual	Emotion	-0.0182152	5.28903
HCP-Actual	Gambling	4.92724	2.24554
HCP-Actual	Language	-0.442861	3.16959
HCP-Actual	Motor	-1.83878	8.48073
HCP-Actual	Relational	5.77083	2.66583
HCP-Actual	Social	0.540749	7.84676
HCP-Actual	Wm	1.25304	4.73515
HCP-Actual	Emotion	-1.03181	12.1785
HCP-Actual	Gambling	4.68777	3.22813
HCP-Actual	Language	-0.442152	2.90375
HCP-Actual	Motor	-1.15113	6.853
HCP-Actual	Relational	6.24629	4.05271
HCP-Actual	Social	0.998663	7.4825
HCP-Actual	Wm	-0.263657	4.89819
HCP-Actual	Emotion	-1.20388	11.8538
HCP-Actual	Gambling	4.63729	3.63602
HCP-Actual	Language	-0.593665	3.38768
HCP-Actual	Motor	-1.46898	7.05466
HCP-Actual	Relational	6.08149	4.00792
HCP-Actual	Social	0.771567	8.75348
HCP-Actual	Wm	0.750794	3.88847
HCP-Actual	Emotion	-1.39752	12.1469
HCP-Actual	Gambling	4.31342	2.63517
HCP-Actual	Language	-0.692961	3.38355
HCP-Actual	Motor	-1.65306	7.3794
HCP-Actual	Relational	5.95411	2.88428
HCP-Actual	Social	1.0469	8.16237
HCP-Actual	Wm	0.493125	3.73936
HCP-Actual	Emotion	-1.5308	11.7587
HCP-Actual	Gambling	4.21809	4.43693
HCP-Actual	Language	1.01735	5.96927
HCP-Actual	Motor	-1.9227	7.7994
HCP-Actual	Relational	4.36387	4.95715
HCP-Actual	Social	0.912133	7.89599
HCP-Actual	Wm	0.421268	3.81176
HCP-Actual	Emotion	-0.643172	12.2494
HCP-Actual	Gambling	4.05579	3.72036
HCP-Actual	Language	-0.885978	3.85129
HCP-Actual	Motor	-1.98183	8.62334
HCP-Actual	Relational	5.44284	3.56046
HCP-Actual	Social	-0.226343	9.38568
HCP-Actual	Wm	0.847232	6.21737
HCP-Actual	Emotion	-1.0908	12.0924
HCP-Actual	Gambling	4.46056	3.33448
HCP-Actual	Language	-0.714199	3.379
HCP-Actual	Motor	-1.61904	9.06825
HCP-Actual	Relational	4.64334	3.14557
HCP-Actual	Social	0.58013	8.79842
HCP-Actual	Wm	0.298211	4.35133
HCP-Actual	Emotion	-1.90818	11.7825
HCP-Actual	Gambling	5.19679	2.88571
HCP-Actual	Language	-0.0614285	2.85061
HCP-Actual	Motor	-1.37896	7.02531
HCP-Actual	Relational	6.11494	3.30087
HCP-Actual	Social	0.480418	8.29712
HCP-Actual	Wm	0.52728	4.30214
HCP-Actual	Emotion	0.0667769	12.1139
HCP-Actual	Gambling	4.5557	2.94786
HCP-Actual	Language	-0.345448	3.59315
HCP-Actual	Motor	-1.90276	9.08333
HCP-Actual	Relational	6.30203	2.59778
HCP-Actual	Social	0.838301	7.77801
HCP-Actual	Wm	0.772138	6.90323
HCP-Actual	Emotion	-0.758175	11.685
HCP-Actual	Gambling	4.03357	3.20807
HCP-Actual	Language	-0.298733	3.1713
HCP-Actual	Motor	-1.43525	7.11149
HCP-Actual	Relational	6.28031	3.46699
HCP-Actual	Social	0.0395775	9.18647
HCP-Actual	Wm	-1.65478	8.76594
HCP-Actual	Emotion	-1.49428	12.0086
HCP-Actual	Gambling	5.8008	4.11623
HCP-Actual	Language	-1.07764	4.39906
HCP-Actual	Motor	-1.20138	7.10738
HCP-Actual	Relational	6.10777	4.08141
HCP-Actual	Social	0.305	8.58843
HCP-Actual	Wm	0.354651	5.60224
HCP-Actual	Emotion	-1.16109	11.9868
HCP-Actual	Gambling	4.89022	2.93161
HCP-Actual	Language	-0.00716799	3.23947
HCP-Actual	Motor	-0.0966318	7.98242
HCP-Actual	Relational	5.14964	3.40251
HCP-Actual	Social	0.735514	7.83083
HCP-Actual	Wm	0.479677	4.26976
HCP-Actual	Emotion	-1.81732	11.6561
HCP-Actual	Gambling	4.60877	3.00015
HCP-Actual	Language	-0.278074	3.36987
HCP-Actual	Motor	-1.47005	7.09739
HCP-Actual	Relational	6.10947	4.17555
HCP-Actual	Social	0.626815	8.82561
HCP-Actual	Wm	0.39113	3.79934
HCP-Actual	Emotion	-1.12023	12.3344
HCP-Actual	Gambling	4.6015	2.7668
HCP-Actual	Language	-0.383527	3.36644
HCP-Actual	Motor	-1.34103	7.4792
HCP-Actual	Relational	6.23985	3.83209
HCP-Actual	Social	0.451359	8.97526
HCP-Actual	Wm	-0.167701	3.7778
HCP-Actual	Emotion	-1.32905	8.75396
HCP-Actual	Gambling	4.59335	3.48266
HCP-Actual	Language	-0.893989	4.34184
HCP-Actual	Motor	0.655235	7.62429
HCP-Actual	Relational	5.97587	3.64153
HCP-Actual	Social	0.323616	7.5659
HCP-Actual	Wm	1.13009	2.87544
HCP-Actual	Emotion	-1.19755	11.5464
HCP-Actual	Gambling	4.39203	2.83715
HCP-Actual	Language	-0.170296	3.57639
HCP-Actual	Motor	-1.50918	7.72182
HCP-Actual	Relational	5.21183	3.45816
HCP-Actual	Social	0.615718	8.48072
HCP-Actual	Wm	0.105973	6.51821
HCP-Actual	Emotion	-0.271451	12.1836
HCP-Actual	Gambling	4.36949	3.08676
HCP-Actual	Language	0.289383	2.84097
HCP-Actual	Motor	-1.48506	8.07352
HCP-Actual	Relational	6.43101	2.77487
HCP-Actual	Social	0.0684952	8.79221
HCP-Actual	Wm	0.957319	2.84358
HCP-Actual	Emotion	-1.66107	11.8132
HCP-Actual	Gambling	4.87512	2.37957
HCP-Actual	Language	-0.473667	3.51757
HCP-Actual	Motor	-1.98182	7.92013
HCP-Actual	Relational	5.79106	3.01752
HCP-Actual	Social	0.743314	8.23235
HCP-Actual	Wm	0.575994	3.26042
HCP-Actual	Emotion	-1.31569	11.8254
HCP-Actual	Gambling	5.12335	2.74422
HCP-Actual	Language	-0.616088	4.48314
HCP-Actual	Motor	-1.43472	7.67555
HCP-Actual	Relational	5.625	3.24567
HCP-Actual	Social	0.561917	8.26268
HCP-Actual	Wm	0.700959	6.29572
HCP-Actual	Emotion	-1.60318	11.9858
HCP-Actual	Gambling	4.48381	4.33682
HCP-Actual	Language	-0.428934	3.47475
HCP-Actual	Motor	0.0507379	7.49987
HCP-Actual	Relational	4.65314	4.82416
HCP-Actual	Social	0.889546	7.39801
HCP-Actual	Wm	0.0910717	5.25395
HCP-Actual	Emotion	-1.08703	11.9151
HCP-Actual	Gambling	4.7454	3.07329
HCP-Actual	Language	-0.932854	4.11862
HCP-Actual	Motor	-1.50721	7.20596
HCP-Actual	Relational	5.46026	3.62683
HCP-Actual	Social	0.551692	8.14748
HCP-Actual	Wm	0.376153	4.05746
HCP-Actual	Emotion	-0.972815	11.5828
HCP-Actual	Gambling	1.25477	5.16669
HCP-Actual	Language	-0.442601	2.81256
HCP-Actual	Motor	-2.08025	8.3781
HCP-Actual	Relational	6.16143	3.77554
HCP-Actual	Social	1.3131	7.56436
HCP-Actual	Wm	1.11127	2.94282
HCP-Actual	Emotion	-0.675056	12.192
HCP-Actual	Gambling	4.5306	2.92155
HCP-Actual	Language	-0.657708	3.75606
HCP-Actual	Motor	-1.57524	7.47454
HCP-Actual	Relational	5.76035	4.28418
HCP-Actual	Social	-0.201339	9.37329
HCP-Actual	Wm	-0.0215826	4.29431
HCP-Actual	Emotion	-0.846373	12.1171
HCP-Actual	Gambling	-1.01421	9.55807
HCP-Actual	Language	-0.637186	4.43597
HCP-Actual	Motor	-1.52169	7.64714
HCP-Actual	Relational	0.439394	6.32086
HCP-Actual	Social	0.691202	7.68781
HCP-Actual	Wm	0.216305	7.01708
HCP-Actual	Emotion	-1.68836	11.9056
HCP-Actual	Gambling	4.62093	3.77268
HCP-Actual	Language	-0.505887	3.40962
HCP-Actual	Motor	0.149994	7.02933
HCP-Actual	Relational	6.07331	3.92503
HCP-Actual	Social	1.07254	7.67267
HCP-Actual	Wm	0.40954	5.25503
HCP-Actual	Emotion	-1.22331	11.6392
HCP-Actual	Gambling	4.62306	3.31148
HCP-Actual	Language	-0.595559	3.05718
HCP-Actual	Motor	-1.62139	7.1237
HCP-Actual	Relational	5.0284	4.42926
HCP-Actual	Social	1.22042	7.99592
HCP-Actual	Wm	0.138676	3.54947
HCP-Actual	Emotion	-1.32409	11.3248
HCP-Actual	Gambling	4.81699	3.07255
HCP-Actual	Language	-0.571802	3.15084
HCP-Actual	Motor	-1.42005	7.50488
HCP-Actual	Relational	5.83287	4.13789
HCP-Actual	Social	0.511471	8.66564
HCP-Actual	Wm	0.0947721	3.51274
HCP-Actual	Emotion	-0.720602	12.4186
HCP-Actual	Gambling	4.27529	3.8791
HCP-Actual	Language	-0.0044022	4.28153
HCP-Actual	Motor	-1.46262	7.3673
HCP-Actual	Relational	5.76325	3.37715
HCP-Actual	Social	0.170724	8.49622
HCP-Actual	Wm	-0.0106012	5.16713
HCP-Actual	Emotion	-0.0773931	12.0738
HCP-Actual	Gambling	5.17227	2.22258
HCP-Actual	Language	-0.336821	3.08055
HCP-Actual	Motor	-1.71935	7.71039
HCP-Actual	Relational	6.49506	2.61045
HCP-Actual	Social	1.01149	8.15068
HCP-Actual	Wm	0.572341	5.2242
HCP-Actual	Emotion	0.0861203	12.1234
HCP-Actual	Gambling	4.79842	2.17261
HCP-Actual	Language	0.111767	4.94592
HCP-Actual	Motor	-1.2876	7.38985
HCP-Actual	Relational	5.75529	4.32058
HCP-Actual	Social	1.2684	6.64009
HCP-Actual	Wm	-1.62893	9.60578
HCP-Actual	Emotion	-0.258035	11.9745
HCP-Actual	Gambling	5.89635	3.54839
HCP-Actual	Language	-0.869206	3.85031
HCP-Actual	Motor	-1.66052	7.41957
HCP-Actual	Relational	6.03056	4.03228
HCP-Actual	Social	0.0613817	8.93317
HCP-Actual	Wm	0.688779	4.58084
HCP-Actual	Emotion	-0.961471	11.7162
HCP-Actual	Gambling	4.64471	3.13707
HCP-Actual	Language	-0.81505	3.68494
HCP-Actual	Motor	-1.6236	7.39523
HCP-Actual	Relational	6.15043	3.17651
HCP-Actual	Social	0.458073	8.62288
HCP-Actual	Wm	0.387092	3.54204
HCP-Actual	Emotion	-1.57255	11.6232
HCP-Actual	Gambling	4.72064	2.92979
HCP-Actual	Language	-0.254385	4.2216
HCP-Actual	Motor	-1.63584	7.8215
HCP-Actual	Relational	6.17237	2.75675
HCP-Actual	Social	0.391574	7.88178
HCP-Actual	Wm	0.189842	7.41035
HCP-Actual	Emotion	-1.7145	11.9229
HCP-Actual	Gambling	4.55472	2.50448
HCP-Actual	Language	-1.09886	3.59685
HCP-Actual	Motor	-2.20309	8.22671
HCP-Actual	Relational	6.14427	3.17683
HCP-Actual	Social	1.27203	7.77681
HCP-Actual	Wm	0.720179	4.31864
HCP-Actual	Emotion	-1.18428	11.7733
HCP-Actual	Gambling	4.0161	3.69773
HCP-Actual	Language	0.0130746	3.62069
HCP-Actual	Motor	-1.34488	9.22993
HCP-Actual	Relational	5.18125	3.92467
HCP-Actual	Social	0.683823	8.25656
HCP-Actual	Wm	0.687595	4.07761
HCP-Actual	Emotion	-1.75896	12.0496
HCP-Actual	Gambling	4.59182	2.52256
HCP-Actual	Language	0.0664144	2.42646
HCP-Actual	Motor	-1.95854	8.25872
HCP-Actual	Relational	5.8042	3.59531
HCP-Actual	Social	0.563244	8.41748
HCP-Actual	Wm	0.397401	5.66873
HCP-Actual	Emotion	-1.62421	12.0453
HCP-Actual	Gambling	5.21921	2.33105
HCP-Actual	Language	0.094536	2.61384
HCP-Actual	Motor	-1.72509	8.47912
HCP-Actual	Relational	5.85383	2.45335
HCP-Actual	Social	0.758759	7.80103
HCP-Actual	Wm	0.309365	7.54028
HCP-Actual	Emotion	-0.0429742	12.1806
HCP-Actual	Gambling	4.67838	3.11992
HCP-Actual	Language	-0.96786	4.09351
HCP-Actual	Motor	-1.92494	7.79204
HCP-Actual	Relational	4.75101	4.99056
HCP-Actual	Social	0.308927	8.03047
HCP-Actual	Wm	0.337846	4.07751
HCP-Actual	Emotion	-0.815564	12.4745
HCP-Actual	Gambling	5.11921	3.93496
HCP-Actual	Language	-0.25238	3.53245
HCP-Actual	Motor	-2.04328	7.99722
HCP-Actual	Relational	5.69495	4.52244
HCP-Actual	Social	0.383385	8.50531
HCP-Actual	Wm	-0.178179	6.52711
HCP-Actual	Emotion	-2.06913	11.2106
HCP-Actual	Gambling	1.57654	7.03667
HCP-Actual	Language	-0.117244	3.07317
HCP-Actual	Motor	0.555366	6.51549
HCP-Actual	Relational	5.23113	3.51335
HCP-Actual	Social	0.582811	8.04422
HCP-Actual	Wm	0.455572	5.53089
HCP-Actual	Emotion	-0.172363	12.2141
HCP-Actual	Gambling	4.6167	3.18571
HCP-Actual	Language	-0.627504	3.55696
HCP-Actual	Motor	-1.18977	7.29677
HCP-Actual	Relational	6.05725	3.38512
HCP-Actual	Social	0.65249	8.21751
HCP-Actual	Wm	0.84799	4.1324
HCP-Actual	Emotion	-0.151138	12.2156
HCP-Actual	Gambling	4.67715	3.21479
HCP-Actual	Language	-1.06054	4.2857
HCP-Actual	Motor	0.261154	7.22717
HCP-Actual	Relational	4.70462	4.75739
HCP-Actual	Social	0.758462	7.37073
HCP-Actual	Wm	0.177536	5.64583
HCP-Actual	Emotion	-1.72975	12.094
HCP-Actual	Gambling	4.30052	4.32093
HCP-Actual	Language	0.189024	2.36297
HCP-Actual	Motor	-1.39323	7.19244
HCP-Actual	Relational	5.31233	4.17683
HCP-Actual	Social	0.16544	9.16238
HCP-Actual	Wm	4.77767	3.42679
HCP-Actual	Emotion	-0.734427	11.9407
HCP-Actual	Gambling	4.34181	3.49917
HCP-Actual	Language	-0.32543	4.47279
HCP-Actual	Motor	0.991548	6.77928
HCP-Actual	Relational	4.9868	4.11306
HCP-Actual	Social	0.0649903	9.11319
HCP-Actual	Wm	4.6362	2.20196
HCP-Actual	Emotion	-0.118892	12.2127
HCP-Actual	Gambling	4.40412	2.83465
HCP-Actual	Language	0.280125	4.89538
HCP-Actual	Motor	-0.174387	8.24925
HCP-Actual	Relational	4.33995	2.84261
HCP-Actual	Social	0.188682	8.18221
HCP-Actual	Wm	0.139781	9.0824
HCP-Actual	Emotion	-1.49734	11.4315
HCP-Actual	Gambling	5.6741	2.8165
HCP-Actual	Language	0.0818101	2.26172
HCP-Actual	Motor	-1.89693	7.39154
HCP-Actual	Relational	6.36027	2.83141
HCP-Actual	Social	-0.0037519	9.14379
HCP-Actual	Wm	0.562914	4.14922
HCP-Actual	Emotion	-1.83251	11.73
HCP-Actual	Gambling	4.75	2.54882
HCP-Actual	Language	-0.749995	3.52568
HCP-Actual	Motor	0.188368	7.29803
HCP-Actual	Relational	6.56934	2.91954
HCP-Actual	Social	0.702458	8.56624
HCP-Actual	Wm	0.467191	6.1413
HCP-Actual	Emotion	-1.78879	10.8428
HCP-Actual	Gambling	4.09674	2.82107
HCP-Actual	Language	-0.415441	2.93042
HCP-Actual	Motor	-1.45538	8.1231
HCP-Actual	Relational	4.8167	4.56089
HCP-Actual	Social	1.02992	7.00482
HCP-Actual	Wm	0.627951	6.37257
HCP-Actual	Emotion	-1.82564	11.7231
HCP-Actual	Gambling	5.06523	1.99207
HCP-Actual	Language	-0.714543	3.71995
HCP-Actual	Motor	-1.7805	8.24909
HCP-Actual	Relational	6.41638	3.15676
HCP-Actual	Social	1.29651	7.4142
HCP-Actual	Wm	0.531582	5.52013
HCP-Actual	Emotion	-1.49547	11.5395
HCP-Actual	Gambling	4.57445	2.6544
HCP-Actual	Language	0.0781798	3.0011
HCP-Actual	Motor	-1.92371	7.40368
HCP-Actual	Relational	6.21766	3.30218
HCP-Actual	Social	-0.0517102	9.20737
HCP-Actual	Wm	0.165542	3.85043
HCP-Actual	Emotion	-0.700643	12.1386
HCP-Actual	Gambling	5.20084	3.11363
HCP-Actual	Language	-0.242368	3.89414
HCP-Actual	Motor	-2.00333	8.41488
HCP-Actual	Relational	5.09623	4.1081
HCP-Actual	Social	-0.0474283	8.39846
HCP-Actual	Wm	0.26127	7.17996
HCP-Actual	Emotion	-1.1683	11.7687
HCP-Actual	Gambling	4.52707	3.46378
HCP-Actual	Language	-0.337696	3.04935
HCP-Actual	Motor	-1.70771	9.29386
HCP-Actual	Relational	6.24245	3.08679
HCP-Actual	Social	0.928647	7.38732
HCP-Actual	Wm	0.0711208	4.86361
HCP-Actual	Emotion	-1.30908	11.4242
HCP-Actual	Gambling	3.98653	3.13937
HCP-Actual	Language	-0.550268	3.18102
HCP-Actual	Motor	3.70288	3.09161
HCP-Actual	Relational	6.29623	4.03428
HCP-Actual	Social	0.842038	8.32409
HCP-Actual	Wm	0.700043	6.21693
HCP-Actual	Emotion	-2.02991	11.1134
HCP-Actual	Gambling	5.08549	3.34385
HCP-Actual	Language	-0.85541	3.51824
HCP-Actual	Motor	-1.64555	7.42721
HCP-Actual	Relational	6.64281	3.06387
HCP-Actual	Social	0.765101	7.85822
HCP-Actual	Wm	0.52775	4.05025
HCP-Actual	Emotion	-0.351265	12.0836
HCP-Actual	Gambling	4.38058	3.46283
HCP-Actual	Language	-0.236594	3.76221
HCP-Actual	Motor	-0.383995	11.584
HCP-Actual	Relational	5.23918	4.27379
HCP-Actual	Social	1.07177	6.89911
HCP-Actual	Wm	0.362755	4.98147
HCP-Actual	Emotion	-1.53766	11.5839
HCP-Actual	Gambling	4.26286	4.51493
HCP-Actual	Language	-0.726745	4.39368
HCP-Actual	Motor	-1.98347	8.85785
HCP-Actual	Relational	5.74704	3.1443
HCP-Actual	Social	0.120763	8.50016
HCP-Actual	Wm	0.51754	5.18883
HCP-Actual	Emotion	-0.334708	12.1135
HCP-Actual	Gambling	4.89191	3.31617
HCP-Actual	Language	-0.163609	4.49486
HCP-Actual	Motor	-0.843943	8.57183
HCP-Actual	Relational	5.1445	3.53754
HCP-Actual	Social	0.220621	7.95987
HCP-Actual	Wm	0.160396	7.47924
HCP-Actual	Emotion	-1.1778	11.894
HCP-Actual	Gambling	4.87733	3.57766
HCP-Actual	Language	-0.146401	2.33914
HCP-Actual	Motor	-2.02379	8.61791
HCP-Actual	Relational	6.52375	3.74471
HCP-Actual	Social	0.106572	8.82087
HCP-Actual	Wm	0.485703	5.00935
HCP-Actual	Emotion	-1.43075	11.2565
HCP-Actual	Gambling	0.858433	6.80998
HCP-Actual	Language	-0.421549	2.96541
[truncated: 30,433 more rows]

## Sheet: Fig4
Fig 4 – Age				Fig 4 – Sex				Fig 4 – Fluid Intelligence				Fig 4 – Grip Strength
Contrast	Actual	CV Score		Contrast	Actual	CV Score		Contrast	Actual	CV Score		Contrast	Actual	CV Score
CONNECTOME	Actual	0.423391		CONNECTOME	Actual	0.80083		CONNECTOME	Actual	0.104348		CONNECTOME	Actual	0.369292
CONNECTOME	Actual	0.431968		CONNECTOME	Actual	0.769238		CONNECTOME	Actual	0.0520411		CONNECTOME	Actual	0.455281
CONNECTOME	Actual	0.396185		CONNECTOME	Actual	0.776086		CONNECTOME	Actual	0.162143		CONNECTOME	Actual	0.324419
CONNECTOME	Actual	0.423799		CONNECTOME	Actual	0.810229		CONNECTOME	Actual	0.140959		CONNECTOME	Actual	0.342358
CONNECTOME	Actual	0.389329		CONNECTOME	Actual	0.75095		CONNECTOME	Actual	0.106638		CONNECTOME	Actual	0.291278
EMOTION FACES-SHAPES	Actual	0.391625		EMOTION FACES-SHAPES	Actual	0.683415		EMOTION FACES-SHAPES	Actual	0.135049		EMOTION FACES-SHAPES	Actual	0.409
EMOTION FACES-SHAPES	Actual	0.390489		EMOTION FACES-SHAPES	Actual	0.71136		EMOTION FACES-SHAPES	Actual	0.161421		EMOTION FACES-SHAPES	Actual	0.331479
EMOTION FACES-SHAPES	Actual	0.351778		EMOTION FACES-SHAPES	Actual	0.710007		EMOTION FACES-SHAPES	Actual	0.0911919		EMOTION FACES-SHAPES	Actual	0.515852
EMOTION FACES-SHAPES	Actual	0.398508		EMOTION FACES-SHAPES	Actual	0.680155		EMOTION FACES-SHAPES	Actual	0.0268633		EMOTION FACES-SHAPES	Actual	0.277081
EMOTION FACES-SHAPES	Actual	0.356263		EMOTION FACES-SHAPES	Actual	0.733852		EMOTION FACES-SHAPES	Actual	0.17418		EMOTION FACES-SHAPES	Actual	0.285181
EMOTION FACES-SHAPES	Predict	0.437516		EMOTION FACES-SHAPES	Predict	0.839437		EMOTION FACES-SHAPES	Predict	0.0989295		EMOTION FACES-SHAPES	Predict	0.405523
EMOTION FACES-SHAPES	Predict	0.504584		EMOTION FACES-SHAPES	Predict	0.821522		EMOTION FACES-SHAPES	Predict	0.0869386		EMOTION FACES-SHAPES	Predict	0.413013
EMOTION FACES-SHAPES	Predict	0.460723		EMOTION FACES-SHAPES	Predict	0.826448		EMOTION FACES-SHAPES	Predict	0.159829		EMOTION FACES-SHAPES	Predict	0.323526
EMOTION FACES-SHAPES	Predict	0.416321		EMOTION FACES-SHAPES	Predict	0.858877		EMOTION FACES-SHAPES	Predict	0.0471675		EMOTION FACES-SHAPES	Predict	0.329725
EMOTION FACES-SHAPES	Predict	0.473792		EMOTION FACES-SHAPES	Predict	0.837367		EMOTION FACES-SHAPES	Predict	0.0765307		EMOTION FACES-SHAPES	Predict	0.273923
GAMBLING REWARD	Predict	0.45008		GAMBLING REWARD	Predict	0.847633		GAMBLING REWARD	Predict	0.105714		GAMBLING REWARD	Predict	0.427542
GAMBLING REWARD	Predict	0.481907		GAMBLING REWARD	Predict	0.801886		GAMBLING REWARD	Predict	0.00402851		GAMBLING REWARD	Predict	0.44444
GAMBLING REWARD	Predict	0.482502		GAMBLING REWARD	Predict	0.807768		GAMBLING REWARD	Predict	0.0669279		GAMBLING REWARD	Predict	0.436609
GAMBLING REWARD	Predict	0.410633		GAMBLING REWARD	Predict	0.864253		GAMBLING REWARD	Predict	0.0206377		GAMBLING REWARD	Predict	0.374396
GAMBLING REWARD	Predict	0.432661		GAMBLING REWARD	Predict	0.820621		GAMBLING REWARD	Predict	0.0736887		GAMBLING REWARD	Predict	0.322178
LANGUAGE MATH-STORY	Predict	0.46478		LANGUAGE MATH-STORY	Predict	0.811192		LANGUAGE MATH-STORY	Predict	0.145384		LANGUAGE MATH-STORY	Predict	0.400968
LANGUAGE MATH-STORY	Predict	0.427897		LANGUAGE MATH-STORY	Predict	0.806216		LANGUAGE MATH-STORY	Predict	0.0750879		LANGUAGE MATH-STORY	Predict	0.39624
LANGUAGE MATH-STORY	Predict	0.428914		LANGUAGE MATH-STORY	Predict	0.805793		LANGUAGE MATH-STORY	Predict	0.0317261		LANGUAGE MATH-STORY	Predict	0.491116
LANGUAGE MATH-STORY	Predict	0.452167		LANGUAGE MATH-STORY	Predict	0.841031		LANGUAGE MATH-STORY	Predict	0.135621		LANGUAGE MATH-STORY	Predict	0.435223
LANGUAGE MATH-STORY	Predict	0.454782		LANGUAGE MATH-STORY	Predict	0.820914		LANGUAGE MATH-STORY	Predict	0.08206		LANGUAGE MATH-STORY	Predict	0.364899
RELATIONAL REL	Predict	0.459842		RELATIONAL REL	Predict	0.832943		RELATIONAL REL	Predict	0.100784		RELATIONAL REL	Predict	0.451838
RELATIONAL REL	Predict	0.507481		RELATIONAL REL	Predict	0.813869		RELATIONAL REL	Predict	0.0157127		RELATIONAL REL	Predict	0.500521
RELATIONAL REL	Predict	0.509547		RELATIONAL REL	Predict	0.81575		RELATIONAL REL	Predict	0.0817963		RELATIONAL REL	Predict	0.42138
RELATIONAL REL	Predict	0.448091		RELATIONAL REL	Predict	0.841516		RELATIONAL REL	Predict	-0.00726169		RELATIONAL REL	Predict	0.389067
RELATIONAL REL	Predict	0.450535		RELATIONAL REL	Predict	0.796522		RELATIONAL REL	Predict	0.086637		RELATIONAL REL	Predict	0.485564
SOCIAL TOM-RANDOM	Predict	0.450884		SOCIAL TOM-RANDOM	Predict	0.852636		SOCIAL TOM-RANDOM	Predict	0.148198		SOCIAL TOM-RANDOM	Predict	0.261038
SOCIAL TOM-RANDOM	Predict	0.507964		SOCIAL TOM-RANDOM	Predict	0.822295		SOCIAL TOM-RANDOM	Predict	0.115903		SOCIAL TOM-RANDOM	Predict	0.418195
SOCIAL TOM-RANDOM	Predict	0.515213		SOCIAL TOM-RANDOM	Predict	0.790734		SOCIAL TOM-RANDOM	Predict	0.126839		SOCIAL TOM-RANDOM	Predict	0.412005
SOCIAL TOM-RANDOM	Predict	0.406243		SOCIAL TOM-RANDOM	Predict	0.837597		SOCIAL TOM-RANDOM	Predict	0.0120391		SOCIAL TOM-RANDOM	Predict	0.298108
SOCIAL TOM-RANDOM	Predict	0.499859		SOCIAL TOM-RANDOM	Predict	0.83066		SOCIAL TOM-RANDOM	Predict	0.152484		SOCIAL TOM-RANDOM	Predict	0.353698
WM 2BK-0BK	Predict	0.504468		WM 2BK-0BK	Predict	0.813817		WM 2BK-0BK	Predict	0.117766		WM 2BK-0BK	Predict	0.359042
WM 2BK-0BK	Predict	0.531423		WM 2BK-0BK	Predict	0.829667		WM 2BK-0BK	Predict	0.072517		WM 2BK-0BK	Predict	0.484521
WM 2BK-0BK	Predict	0.490983		WM 2BK-0BK	Predict	0.791228		WM 2BK-0BK	Predict	0.0917516		WM 2BK-0BK	Predict	0.417786
WM 2BK-0BK	Predict	0.427837		WM 2BK-0BK	Predict	0.84495		WM 2BK-0BK	Predict	0.0153496		WM 2BK-0BK	Predict	0.424567
WM 2BK-0BK	Predict	0.479759		WM 2BK-0BK	Predict	0.85721		WM 2BK-0BK	Predict	0.0395445		WM 2BK-0BK	Predict	0.458795
MOTOR AVG	Predict	0.544198		MOTOR AVG	Predict	0.806401		MOTOR AVG	Predict	0.132021		MOTOR AVG	Predict	0.351816
MOTOR AVG	Predict	0.506398		MOTOR AVG	Predict	0.86613		MOTOR AVG	Predict	0.068697		MOTOR AVG	Predict	0.457922
MOTOR AVG	Predict	0.583714		MOTOR AVG	Predict	0.838463		MOTOR AVG	Predict	0.0332006		MOTOR AVG	Predict	0.289591
MOTOR AVG	Predict	0.501211		MOTOR AVG	Predict	0.847864		MOTOR AVG	Predict	0.0987004		MOTOR AVG	Predict	0.328077
MOTOR AVG	Predict	0.552308		MOTOR AVG	Predict	0.823365		MOTOR AVG	Predict	0.0476238		MOTOR AVG	Predict	0.353257

## Sheet: Fig5
Fig 5 – Weekly Beer Intake				Fig 5 – Alcohol Use Frequency				Fig 5 – Hypertension				Fig 5 – GAD-7				Fig 5 – PHQ-9
Contrast	Actual	CV Score		Contrast	Actual	CV Score		Contrast	Actual	CV Score		Contrast	Actual	CV Score		Contrast	Actual	CV Score
CONNECTOME	Actual	0.205183		CONNECTOME	Actual	-0.0151197		CONNECTOME	Actual	0.489201		CONNECTOME	Actual	0.127716		CONNECTOME	Actual	0.0546592
CONNECTOME	Actual	0.153504		CONNECTOME	Actual	0.0228855		CONNECTOME	Actual	0.483567		CONNECTOME	Actual	0.110704		CONNECTOME	Actual	0.0169718
CONNECTOME	Actual	0.128574		CONNECTOME	Actual	0.106137		CONNECTOME	Actual	0.515136		CONNECTOME	Actual	0.0800544		CONNECTOME	Actual	0.0919002
CONNECTOME	Actual	0.120122		CONNECTOME	Actual	0.0647163		CONNECTOME	Actual	0.538458		CONNECTOME	Actual	0.0534552		CONNECTOME	Actual	0.116801
CONNECTOME	Actual	0.0500255		CONNECTOME	Actual	0.0249132		CONNECTOME	Actual	0.515399		CONNECTOME	Actual	0.0425135		CONNECTOME	Actual	-0.0324969
EMOTION FACES-SHAPES	Actual	0.0617725		EMOTION FACES-SHAPES	Actual	-0.0760995		EMOTION FACES-SHAPES	Actual	0.517742		EMOTION FACES-SHAPES	Actual	-0.00600401		EMOTION FACES-SHAPES	Actual	-0.0257493
EMOTION FACES-SHAPES	Actual	0.0345464		EMOTION FACES-SHAPES	Actual	-0.0276928		EMOTION FACES-SHAPES	Actual	0.522191		EMOTION FACES-SHAPES	Actual	0.0581275		EMOTION FACES-SHAPES	Actual	0.0392734
EMOTION FACES-SHAPES	Actual	0.0463416		EMOTION FACES-SHAPES	Actual	-0.0295973		EMOTION FACES-SHAPES	Actual	0.52929		EMOTION FACES-SHAPES	Actual	-0.0121638		EMOTION FACES-SHAPES	Actual	-0.0193882
EMOTION FACES-SHAPES	Actual	0.0461602		EMOTION FACES-SHAPES	Actual	0.022735		EMOTION FACES-SHAPES	Actual	0.542913		EMOTION FACES-SHAPES	Actual	0.0803207		EMOTION FACES-SHAPES	Actual	0.0020325
EMOTION FACES-SHAPES	Actual	0.024218		EMOTION FACES-SHAPES	Actual	0.0286903		EMOTION FACES-SHAPES	Actual	0.519232		EMOTION FACES-SHAPES	Actual	0.0354013		EMOTION FACES-SHAPES	Actual	0.0422069
EMOTION FACES-SHAPES	Predict	0.272438		EMOTION FACES-SHAPES	Predict	0.0770307		EMOTION FACES-SHAPES	Predict	0.516676		EMOTION FACES-SHAPES	Predict	0.0579787		EMOTION FACES-SHAPES	Predict	0.0197609
EMOTION FACES-SHAPES	Predict	0.171805		EMOTION FACES-SHAPES	Predict	0.164473		EMOTION FACES-SHAPES	Predict	0.57314		EMOTION FACES-SHAPES	Predict	-0.00197273		EMOTION FACES-SHAPES	Predict	0.0570492
EMOTION FACES-SHAPES	Predict	0.245171		EMOTION FACES-SHAPES	Predict	0.13701		EMOTION FACES-SHAPES	Predict	0.513646		EMOTION FACES-SHAPES	Predict	-0.0498204		EMOTION FACES-SHAPES	Predict	0.0439392
EMOTION FACES-SHAPES	Predict	0.237662		EMOTION FACES-SHAPES	Predict	-0.0431794		EMOTION FACES-SHAPES	Predict	0.475214		EMOTION FACES-SHAPES	Predict	0.0624316		EMOTION FACES-SHAPES	Predict	0.0866496
EMOTION FACES-SHAPES	Predict	0.132215		EMOTION FACES-SHAPES	Predict	0.0249043		EMOTION FACES-SHAPES	Predict	0.504633		EMOTION FACES-SHAPES	Predict	-0.00283271		EMOTION FACES-SHAPES	Predict	0.10363
GAMBLING REWARD	Predict	0.215704		GAMBLING REWARD	Predict	0.0617779		GAMBLING REWARD	Predict	0.583529		GAMBLING REWARD	Predict	0.0522823		GAMBLING REWARD	Predict	-0.0506891
GAMBLING REWARD	Predict	0.10036		GAMBLING REWARD	Predict	0.0940564		GAMBLING REWARD	Predict	0.575384		GAMBLING REWARD	Predict	0.0841328		GAMBLING REWARD	Predict	0.0146792
GAMBLING REWARD	Predict	0.218717		GAMBLING REWARD	Predict	-0.0267831		GAMBLING REWARD	Predict	0.542445		GAMBLING REWARD	Predict	0.0490603		GAMBLING REWARD	Predict	0.00505003
GAMBLING REWARD	Predict	0.158062		GAMBLING REWARD	Predict	0.0102063		GAMBLING REWARD	Predict	0.546966		GAMBLING REWARD	Predict	0.0589898		GAMBLING REWARD	Predict	0.0457028
GAMBLING REWARD	Predict	0.149429		GAMBLING REWARD	Predict	0.0787054		GAMBLING REWARD	Predict	0.516932		GAMBLING REWARD	Predict	-0.0288916		GAMBLING REWARD	Predict	0.0655131
LANGUAGE MATH-STORY	Predict	0.193502		LANGUAGE MATH-STORY	Predict	0.116354		LANGUAGE MATH-STORY	Predict	0.543932		LANGUAGE MATH-STORY	Predict	0.0316523		LANGUAGE MATH-STORY	Predict	0.0206032
LANGUAGE MATH-STORY	Predict	0.0906403		LANGUAGE MATH-STORY	Predict	0.177349		LANGUAGE MATH-STORY	Predict	0.537535		LANGUAGE MATH-STORY	Predict	0.0461891		LANGUAGE MATH-STORY	Predict	0.0567144
LANGUAGE MATH-STORY	Predict	0.236157		LANGUAGE MATH-STORY	Predict	0.133411		LANGUAGE MATH-STORY	Predict	0.525312		LANGUAGE MATH-STORY	Predict	0.0322714		LANGUAGE MATH-STORY	Predict	0.014288
LANGUAGE MATH-STORY	Predict	0.23002		LANGUAGE MATH-STORY	Predict	0.0664967		LANGUAGE MATH-STORY	Predict	0.531767		LANGUAGE MATH-STORY	Predict	-0.0550748		LANGUAGE MATH-STORY	Predict	-0.0049069
LANGUAGE MATH-STORY	Predict	0.152503		LANGUAGE MATH-STORY	Predict	0.0686023		LANGUAGE MATH-STORY	Predict	0.555363		LANGUAGE MATH-STORY	Predict	-0.0638589		LANGUAGE MATH-STORY	Predict	-0.00583424
RELATIONAL REL	Predict	0.162118		RELATIONAL REL	Predict	0.0283506		RELATIONAL REL	Predict	0.484462		RELATIONAL REL	Predict	0.118129		RELATIONAL REL	Predict	-0.0490106
RELATIONAL REL	Predict	0.137421		RELATIONAL REL	Predict	0.0801773		RELATIONAL REL	Predict	0.588929		RELATIONAL REL	Predict	0.0752538		RELATIONAL REL	Predict	0.132291
RELATIONAL REL	Predict	0.231004		RELATIONAL REL	Predict	0.046849		RELATIONAL REL	Predict	0.571939		RELATIONAL REL	Predict	0.0257404		RELATIONAL REL	Predict	0.0217304
RELATIONAL REL	Predict	0.119625		RELATIONAL REL	Predict	0.0372755		RELATIONAL REL	Predict	0.518256		RELATIONAL REL	Predict	0.0638395		RELATIONAL REL	Predict	0.00933652
RELATIONAL REL	Predict	0.151987		RELATIONAL REL	Predict	0.0815361		RELATIONAL REL	Predict	0.508972		RELATIONAL REL	Predict	-0.0180299		RELATIONAL REL	Predict	0.0396847
SOCIAL TOM-RANDOM	Predict	0.19744		SOCIAL TOM-RANDOM	Predict	0.0913316		SOCIAL TOM-RANDOM	Predict	0.510285		SOCIAL TOM-RANDOM	Predict	0.114095		SOCIAL TOM-RANDOM	Predict	-0.0153871
SOCIAL TOM-RANDOM	Predict	0.164074		SOCIAL TOM-RANDOM	Predict	0.0828321		SOCIAL TOM-RANDOM	Predict	0.512226		SOCIAL TOM-RANDOM	Predict	-0.0375913		SOCIAL TOM-RANDOM	Predict	0.0266785
SOCIAL TOM-RANDOM	Predict	0.227038		SOCIAL TOM-RANDOM	Predict	0.0611132		SOCIAL TOM-RANDOM	Predict	0.503572		SOCIAL TOM-RANDOM	Predict	0.0551973		SOCIAL TOM-RANDOM	Predict	-0.0139717
SOCIAL TOM-RANDOM	Predict	0.117807		SOCIAL TOM-RANDOM	Predict	0.090047		SOCIAL TOM-RANDOM	Predict	0.520347		SOCIAL TOM-RANDOM	Predict	0.0929271		SOCIAL TOM-RANDOM	Predict	0.0953946
SOCIAL TOM-RANDOM	Predict	0.244765		SOCIAL TOM-RANDOM	Predict	0.0649117		SOCIAL TOM-RANDOM	Predict	0.514126		SOCIAL TOM-RANDOM	Predict	-0.0088663		SOCIAL TOM-RANDOM	Predict	0.102225
WM 2BK-0BK	Predict	0.174447		WM 2BK-0BK	Predict	0.0772795		WM 2BK-0BK	Predict	0.482809		WM 2BK-0BK	Predict	0.21131		WM 2BK-0BK	Predict	0.136898
WM 2BK-0BK	Predict	0.195634		WM 2BK-0BK	Predict	0.047307		WM 2BK-0BK	Predict	0.541115		WM 2BK-0BK	Predict	-0.0287708		WM 2BK-0BK	Predict	0.04134
WM 2BK-0BK	Predict	0.207509		WM 2BK-0BK	Predict	0.0382037		WM 2BK-0BK	Predict	0.564151		WM 2BK-0BK	Predict	-0.0175688		WM 2BK-0BK	Predict	0.0243462
WM 2BK-0BK	Predict	0.145606		WM 2BK-0BK	Predict	0.0761519		WM 2BK-0BK	Predict	0.548237		WM 2BK-0BK	Predict	-0.00484658		WM 2BK-0BK	Predict	0.0589187
WM 2BK-0BK	Predict	0.119427		WM 2BK-0BK	Predict	0.0257223		WM 2BK-0BK	Predict	0.559295		WM 2BK-0BK	Predict	0.0112542		WM 2BK-0BK	Predict	0.107577
MOTOR AVG	Predict	0.144119		MOTOR AVG	Predict	0.129389		MOTOR AVG	Predict	0.517889		MOTOR AVG	Predict	0.109881		MOTOR AVG	Predict	0.0919763
MOTOR AVG	Predict	0.164876		MOTOR AVG	Predict	0.144234		MOTOR AVG	Predict	0.509652		MOTOR AVG	Predict	0.0271643		MOTOR AVG	Predict	0.0209436
MOTOR AVG	Predict	0.174055		MOTOR AVG	Predict	0.0247556		MOTOR AVG	Predict	0.503606		MOTOR AVG	Predict	0.0860112		MOTOR AVG	Predict	0.113307
MOTOR AVG	Predict	0.176344		MOTOR AVG	Predict	0.00282946		MOTOR AVG	Predict	0.537364		MOTOR AVG	Predict	0.0951597		MOTOR AVG	Predict	0.0772551
MOTOR AVG	Predict	0.248464		MOTOR AVG	Predict	0.0624956		MOTOR AVG	Predict	0.552558		MOTOR AVG	Predict	0.138418		MOTOR AVG	Predict	0.121879

## Sheet: SFig1
Supp. Fig. 1 – Reconstruction				Supp. Fig. 1 – Diagonality Index
Method	Contrast	Reconstruction		Method	Contrast	Diagonality Index
Average	LANGUAGE MATH	0.550696		Average	LANGUAGE MATH	0
Average	LANGUAGE MATH	0.520659		Average	LANGUAGE MATH	0
Average	LANGUAGE MATH	0.423417		Average	LANGUAGE MATH	0
Average	LANGUAGE MATH	0.457853		Average	LANGUAGE MATH	0
Average	LANGUAGE MATH	0.507465		Average	LANGUAGE MATH	0
Average	LANGUAGE MATH	0.573698		Average	LANGUAGE MATH	0
Average	LANGUAGE MATH	0.463726		Average	LANGUAGE MATH	0
Average	LANGUAGE MATH	0.370142		Average	LANGUAGE MATH	0
Average	LANGUAGE MATH	0.482067		Average	LANGUAGE MATH	0
Average	LANGUAGE MATH	0.514645		Average	LANGUAGE MATH	0
Average	LANGUAGE MATH	0.544207		Average	LANGUAGE MATH	0
Average	LANGUAGE MATH	0.436468		Average	LANGUAGE MATH	0
Average	LANGUAGE MATH	0.413228		Average	LANGUAGE MATH	0
Average	LANGUAGE MATH	0.416183		Average	LANGUAGE MATH	0
Average	LANGUAGE MATH	0.414655		Average	LANGUAGE MATH	0
Average	LANGUAGE MATH	0.381439		Average	LANGUAGE MATH	0
Average	LANGUAGE MATH	0.472717		Average	LANGUAGE MATH	0
Average	LANGUAGE MATH	0.31054		Average	LANGUAGE MATH	0
Average	LANGUAGE MATH	0.313109		Average	LANGUAGE MATH	0
Average	LANGUAGE MATH	0.48461		Average	LANGUAGE MATH	0
Average	LANGUAGE MATH	0.418861		Average	LANGUAGE MATH	0
Average	LANGUAGE MATH	0.517325		Average	LANGUAGE MATH	0
Average	LANGUAGE MATH	0.450217		Average	LANGUAGE MATH	0
Average	LANGUAGE MATH	0.461468		Average	LANGUAGE MATH	0
Average	LANGUAGE MATH	0.483247		Average	LANGUAGE MATH	0
Average	LANGUAGE MATH	0.459013		Average	LANGUAGE MATH	0
Average	LANGUAGE MATH	0.433793		Average	LANGUAGE MATH	0
Average	LANGUAGE MATH	0.324516		Average	LANGUAGE MATH	0
Average	LANGUAGE MATH	0.508829		Average	LANGUAGE MATH	0
Average	LANGUAGE MATH	0.38243		Average	LANGUAGE MATH	0
Average	LANGUAGE MATH	0.428031		Average	LANGUAGE MATH	0
Average	LANGUAGE MATH	0.35357		Average	LANGUAGE MATH	0
Average	LANGUAGE MATH	0.420217		Average	LANGUAGE MATH	0
Average	LANGUAGE MATH	0.460528		Average	LANGUAGE MATH	0
Average	LANGUAGE MATH	0.360276		Average	LANGUAGE MATH	0
Average	LANGUAGE MATH	0.504517		Average	LANGUAGE MATH	0
Average	LANGUAGE MATH	0.415245		Average	LANGUAGE MATH	0
Average	LANGUAGE MATH	0.506817		Average	LANGUAGE MATH	0
Average	LANGUAGE MATH	0.429287		Average	LANGUAGE MATH	0
Average	LANGUAGE STORY	0.533262		Average	LANGUAGE STORY	0
Average	LANGUAGE STORY	0.41533		Average	LANGUAGE STORY	0
Average	LANGUAGE STORY	0.526412		Average	LANGUAGE STORY	0
Average	LANGUAGE STORY	0.353144		Average	LANGUAGE STORY	0
Average	LANGUAGE STORY	0.476946		Average	LANGUAGE STORY	0
Average	LANGUAGE STORY	0.612418		Average	LANGUAGE STORY	0
Average	LANGUAGE STORY	0.346005		Average	LANGUAGE STORY	0
Average	LANGUAGE STORY	0.232304		Average	LANGUAGE STORY	0
Average	LANGUAGE STORY	0.52387		Average	LANGUAGE STORY	0
Average	LANGUAGE STORY	0.495036		Average	LANGUAGE STORY	0
Average	LANGUAGE STORY	0.567933		Average	LANGUAGE STORY	0
Average	LANGUAGE STORY	0.501056		Average	LANGUAGE STORY	0
Average	LANGUAGE STORY	0.529689		Average	LANGUAGE STORY	0
Average	LANGUAGE STORY	0.45025		Average	LANGUAGE STORY	0
Average	LANGUAGE STORY	0.3732		Average	LANGUAGE STORY	0
Average	LANGUAGE STORY	0.308801		Average	LANGUAGE STORY	0
Average	LANGUAGE STORY	0.447858		Average	LANGUAGE STORY	0
Average	LANGUAGE STORY	0.383999		Average	LANGUAGE STORY	0
Average	LANGUAGE STORY	0.311781		Average	LANGUAGE STORY	0
Average	LANGUAGE STORY	0.529622		Average	LANGUAGE STORY	0
Average	LANGUAGE STORY	0.508664		Average	LANGUAGE STORY	0
Average	LANGUAGE STORY	0.513362		Average	LANGUAGE STORY	0
Average	LANGUAGE STORY	0.461352		Average	LANGUAGE STORY	0
Average	LANGUAGE STORY	0.28623		Average	LANGUAGE STORY	0
Average	LANGUAGE STORY	0.470455		Average	LANGUAGE STORY	0
Average	LANGUAGE STORY	0.415316		Average	LANGUAGE STORY	0
Average	LANGUAGE STORY	0.533627		Average	LANGUAGE STORY	0
Average	LANGUAGE STORY	0.350559		Average	LANGUAGE STORY	0
Average	LANGUAGE STORY	0.383695		Average	LANGUAGE STORY	0
Average	LANGUAGE STORY	0.358671		Average	LANGUAGE STORY	0
Average	LANGUAGE STORY	0.436231		Average	LANGUAGE STORY	0
Average	LANGUAGE STORY	0.413658		Average	LANGUAGE STORY	0
Average	LANGUAGE STORY	0.524919		Average	LANGUAGE STORY	0
Average	LANGUAGE STORY	0.547543		Average	LANGUAGE STORY	0
Average	LANGUAGE STORY	0.370619		Average	LANGUAGE STORY	0
Average	LANGUAGE STORY	0.516706		Average	LANGUAGE STORY	0
Average	LANGUAGE STORY	0.332221		Average	LANGUAGE STORY	0
Average	LANGUAGE STORY	0.505756		Average	LANGUAGE STORY	0
Average	LANGUAGE STORY	0.36249		Average	LANGUAGE STORY	0
Average	LANGUAGE MATH-STORY	0.702584		Average	LANGUAGE MATH-STORY	0
Average	LANGUAGE MATH-STORY	0.649352		Average	LANGUAGE MATH-STORY	0
Average	LANGUAGE MATH-STORY	0.729468		Average	LANGUAGE MATH-STORY	0
Average	LANGUAGE MATH-STORY	0.66186		Average	LANGUAGE MATH-STORY	0
Average	LANGUAGE MATH-STORY	0.53877		Average	LANGUAGE MATH-STORY	0
Average	LANGUAGE MATH-STORY	0.755991		Average	LANGUAGE MATH-STORY	0
Average	LANGUAGE MATH-STORY	0.69384		Average	LANGUAGE MATH-STORY	0
Average	LANGUAGE MATH-STORY	0.510077		Average	LANGUAGE MATH-STORY	0
Average	LANGUAGE MATH-STORY	0.647403		Average	LANGUAGE MATH-STORY	0
Average	LANGUAGE MATH-STORY	0.659854		Average	LANGUAGE MATH-STORY	0
Average	LANGUAGE MATH-STORY	0.737053		Average	LANGUAGE MATH-STORY	0
Average	LANGUAGE MATH-STORY	0.550188		Average	LANGUAGE MATH-STORY	0
Average	LANGUAGE MATH-STORY	0.600998		Average	LANGUAGE MATH-STORY	0
Average	LANGUAGE MATH-STORY	0.550015		Average	LANGUAGE MATH-STORY	0
Average	LANGUAGE MATH-STORY	0.674569		Average	LANGUAGE MATH-STORY	0
Average	LANGUAGE MATH-STORY	0.533926		Average	LANGUAGE MATH-STORY	0
Average	LANGUAGE MATH-STORY	0.702667		Average	LANGUAGE MATH-STORY	0
Average	LANGUAGE MATH-STORY	0.49326		Average	LANGUAGE MATH-STORY	0
Average	LANGUAGE MATH-STORY	0.474687		Average	LANGUAGE MATH-STORY	0
Average	LANGUAGE MATH-STORY	0.719297		Average	LANGUAGE MATH-STORY	0
Average	LANGUAGE MATH-STORY	0.697495		Average	LANGUAGE MATH-STORY	0
Average	LANGUAGE MATH-STORY	0.696153		Average	LANGUAGE MATH-STORY	0
Average	LANGUAGE MATH-STORY	0.664785		Average	LANGUAGE MATH-STORY	0
Average	LANGUAGE MATH-STORY	0.621865		Average	LANGUAGE MATH-STORY	0
Average	LANGUAGE MATH-STORY	0.657453		Average	LANGUAGE MATH-STORY	0
Average	LANGUAGE MATH-STORY	0.707287		Average	LANGUAGE MATH-STORY	0
Average	LANGUAGE MATH-STORY	0.640682		Average	LANGUAGE MATH-STORY	0
Average	LANGUAGE MATH-STORY	0.548558		Average	LANGUAGE MATH-STORY	0
Average	LANGUAGE MATH-STORY	0.712193		Average	LANGUAGE MATH-STORY	0
Average	LANGUAGE MATH-STORY	0.629882		Average	LANGUAGE MATH-STORY	0
Average	LANGUAGE MATH-STORY	0.543068		Average	LANGUAGE MATH-STORY	0
Average	LANGUAGE MATH-STORY	0.642098		Average	LANGUAGE MATH-STORY	0
Average	LANGUAGE MATH-STORY	0.671814		Average	LANGUAGE MATH-STORY	0
Average	LANGUAGE MATH-STORY	0.684073		Average	LANGUAGE MATH-STORY	0
Average	LANGUAGE MATH-STORY	0.507991		Average	LANGUAGE MATH-STORY	0
Average	LANGUAGE MATH-STORY	0.682571		Average	LANGUAGE MATH-STORY	0
Average	LANGUAGE MATH-STORY	0.635197		Average	LANGUAGE MATH-STORY	0
Average	LANGUAGE MATH-STORY	0.611529		Average	LANGUAGE MATH-STORY	0
Average	LANGUAGE MATH-STORY	0.664993		Average	LANGUAGE MATH-STORY	0
Average	RELATIONAL MATCH	0.686221		Average	RELATIONAL MATCH	0
Average	RELATIONAL MATCH	0.698129		Average	RELATIONAL MATCH	0
Average	RELATIONAL MATCH	0.793046		Average	RELATIONAL MATCH	0
Average	RELATIONAL MATCH	0.744232		Average	RELATIONAL MATCH	0
Average	RELATIONAL MATCH	0.772503		Average	RELATIONAL MATCH	0
Average	RELATIONAL MATCH	0.716418		Average	RELATIONAL MATCH	0
Average	RELATIONAL MATCH	0.746641		Average	RELATIONAL MATCH	0
Average	RELATIONAL MATCH	0.710916		Average	RELATIONAL MATCH	0
Average	RELATIONAL MATCH	0.763639		Average	RELATIONAL MATCH	0
Average	RELATIONAL MATCH	0.797665		Average	RELATIONAL MATCH	0
Average	RELATIONAL MATCH	0.754141		Average	RELATIONAL MATCH	0
Average	RELATIONAL MATCH	0.797756		Average	RELATIONAL MATCH	0
Average	RELATIONAL MATCH	0.690188		Average	RELATIONAL MATCH	0
Average	RELATIONAL MATCH	0.672551		Average	RELATIONAL MATCH	0
Average	RELATIONAL MATCH	0.578447		Average	RELATIONAL MATCH	0
Average	RELATIONAL MATCH	0.519805		Average	RELATIONAL MATCH	0
Average	RELATIONAL MATCH	0.772829		Average	RELATIONAL MATCH	0
Average	RELATIONAL MATCH	0.733178		Average	RELATIONAL MATCH	0
Average	RELATIONAL MATCH	0.647986		Average	RELATIONAL MATCH	0
Average	RELATIONAL MATCH	0.695657		Average	RELATIONAL MATCH	0
Average	RELATIONAL MATCH	0.728751		Average	RELATIONAL MATCH	0
Average	RELATIONAL MATCH	0.71909		Average	RELATIONAL MATCH	0
Average	RELATIONAL MATCH	0.753818		Average	RELATIONAL MATCH	0
Average	RELATIONAL MATCH	0.718571		Average	RELATIONAL MATCH	0
Average	RELATIONAL MATCH	0.686582		Average	RELATIONAL MATCH	0
Average	RELATIONAL MATCH	0.732504		Average	RELATIONAL MATCH	0
Average	RELATIONAL MATCH	0.584742		Average	RELATIONAL MATCH	0
Average	RELATIONAL MATCH	0.650464		Average	RELATIONAL MATCH	0
Average	RELATIONAL MATCH	0.753571		Average	RELATIONAL MATCH	0
Average	RELATIONAL MATCH	0.584921		Average	RELATIONAL MATCH	0
Average	RELATIONAL MATCH	0.595706		Average	RELATIONAL MATCH	0
Average	RELATIONAL MATCH	0.663965		Average	RELATIONAL MATCH	0
Average	RELATIONAL MATCH	0.721522		Average	RELATIONAL MATCH	0
Average	RELATIONAL MATCH	0.714209		Average	RELATIONAL MATCH	0
Average	RELATIONAL MATCH	0.714023		Average	RELATIONAL MATCH	0
Average	RELATIONAL MATCH	0.743399		Average	RELATIONAL MATCH	0
Average	RELATIONAL MATCH	0.565281		Average	RELATIONAL MATCH	0
Average	RELATIONAL MATCH	0.763184		Average	RELATIONAL MATCH	0
Average	RELATIONAL MATCH	0.613268		Average	RELATIONAL MATCH	0
Average	RELATIONAL REL	0.772702		Average	RELATIONAL REL	0
Average	RELATIONAL REL	0.752088		Average	RELATIONAL REL	0
Average	RELATIONAL REL	0.776501		Average	RELATIONAL REL	0
Average	RELATIONAL REL	0.782288		Average	RELATIONAL REL	0
Average	RELATIONAL REL	0.788633		Average	RELATIONAL REL	0
Average	RELATIONAL REL	0.721031		Average	RELATIONAL REL	0
Average	RELATIONAL REL	0.727334		Average	RELATIONAL REL	0
Average	RELATIONAL REL	0.725796		Average	RELATIONAL REL	0
Average	RELATIONAL REL	0.781524		Average	RELATIONAL REL	0
Average	RELATIONAL REL	0.81137		Average	RELATIONAL REL	0
Average	RELATIONAL REL	0.745228		Average	RELATIONAL REL	0
Average	RELATIONAL REL	0.798256		Average	RELATIONAL REL	0
Average	RELATIONAL REL	0.70752		Average	RELATIONAL REL	0
Average	RELATIONAL REL	0.614574		Average	RELATIONAL REL	0
Average	RELATIONAL REL	0.583002		Average	RELATIONAL REL	0
Average	RELATIONAL REL	0.558952		Average	RELATIONAL REL	0
Average	RELATIONAL REL	0.78008		Average	RELATIONAL REL	0
Average	RELATIONAL REL	0.73351		Average	RELATIONAL REL	0
Average	RELATIONAL REL	0.671344		Average	RELATIONAL REL	0
Average	RELATIONAL REL	0.710916		Average	RELATIONAL REL	0
Average	RELATIONAL REL	0.700191		Average	RELATIONAL REL	0
Average	RELATIONAL REL	0.726254		Average	RELATIONAL REL	0
Average	RELATIONAL REL	0.697969		Average	RELATIONAL REL	0
Average	RELATIONAL REL	0.714615		Average	RELATIONAL REL	0
Average	RELATIONAL REL	0.71145		Average	RELATIONAL REL	0
Average	RELATIONAL REL	0.752291		Average	RELATIONAL REL	0
Average	RELATIONAL REL	0.687147		Average	RELATIONAL REL	0
Average	RELATIONAL REL	0.623196		Average	RELATIONAL REL	0
Average	RELATIONAL REL	0.776842		Average	RELATIONAL REL	0
Average	RELATIONAL REL	0.560169		Average	RELATIONAL REL	0
Average	RELATIONAL REL	0.611731		Average	RELATIONAL REL	0
Average	RELATIONAL REL	0.68705		Average	RELATIONAL REL	0
Average	RELATIONAL REL	0.745353		Average	RELATIONAL REL	0
Average	RELATIONAL REL	0.712546		Average	RELATIONAL REL	0
Average	RELATIONAL REL	0.750092		Average	RELATIONAL REL	0
Average	RELATIONAL REL	0.73884		Average	RELATIONAL REL	0
Average	RELATIONAL REL	0.70047		Average	RELATIONAL REL	0
Average	RELATIONAL REL	0.771151		Average	RELATIONAL REL	0
Average	RELATIONAL REL	0.586788		Average	RELATIONAL REL	0
Average	RELATIONAL MATCH-REL	0.493827		Average	RELATIONAL MATCH-REL	0
Average	RELATIONAL MATCH-REL	0.210374		Average	RELATIONAL MATCH-REL	0
Average	RELATIONAL MATCH-REL	0.217746		Average	RELATIONAL MATCH-REL	0
Average	RELATIONAL MATCH-REL	0.45272		Average	RELATIONAL MATCH-REL	0
Average	RELATIONAL MATCH-REL	0.225432		Average	RELATIONAL MATCH-REL	0
Average	RELATIONAL MATCH-REL	0.312994		Average	RELATIONAL MATCH-REL	0
Average	RELATIONAL MATCH-REL	-0.0422075		Average	RELATIONAL MATCH-REL	0
Average	RELATIONAL MATCH-REL	0.226599		Average	RELATIONAL MATCH-REL	0
Average	RELATIONAL MATCH-REL	0.282562		Average	RELATIONAL MATCH-REL	0
Average	RELATIONAL MATCH-REL	0.458821		Average	RELATIONAL MATCH-REL	0
Average	RELATIONAL MATCH-REL	0.318879		Average	RELATIONAL MATCH-REL	0
Average	RELATIONAL MATCH-REL	0.289712		Average	RELATIONAL MATCH-REL	0
Average	RELATIONAL MATCH-REL	0.387476		Average	RELATIONAL MATCH-REL	0
Average	RELATIONAL MATCH-REL	0.191206		Average	RELATIONAL MATCH-REL	0
Average	RELATIONAL MATCH-REL	0.121798		Average	RELATIONAL MATCH-REL	0
Average	RELATIONAL MATCH-REL	0.233082		Average	RELATIONAL MATCH-REL	0
Average	RELATIONAL MATCH-REL	0.449598		Average	RELATIONAL MATCH-REL	0
Average	RELATIONAL MATCH-REL	0.200117		Average	RELATIONAL MATCH-REL	0
Average	RELATIONAL MATCH-REL	0.164017		Average	RELATIONAL MATCH-REL	0
Average	RELATIONAL MATCH-REL	0.341609		Average	RELATIONAL MATCH-REL	0
Average	RELATIONAL MATCH-REL	0.128005		Average	RELATIONAL MATCH-REL	0
Average	RELATIONAL MATCH-REL	0.174329		Average	RELATIONAL MATCH-REL	0
Average	RELATIONAL MATCH-REL	-0.0212881		Average	RELATIONAL MATCH-REL	0
Average	RELATIONAL MATCH-REL	0.384682		Average	RELATIONAL MATCH-REL	0
Average	RELATIONAL MATCH-REL	0.318295		Average	RELATIONAL MATCH-REL	0
Average	RELATIONAL MATCH-REL	0.324752		Average	RELATIONAL MATCH-REL	0
Average	RELATIONAL MATCH-REL	0.499567		Average	RELATIONAL MATCH-REL	0
Average	RELATIONAL MATCH-REL	0.158027		Average	RELATIONAL MATCH-REL	0
Average	RELATIONAL MATCH-REL	0.505806		Average	RELATIONAL MATCH-REL	0
Average	RELATIONAL MATCH-REL	0.0882807		Average	RELATIONAL MATCH-REL	0
Average	RELATIONAL MATCH-REL	0.0722602		Average	RELATIONAL MATCH-REL	0
Average	RELATIONAL MATCH-REL	0.497788		Average	RELATIONAL MATCH-REL	0
Average	RELATIONAL MATCH-REL	0.426098		Average	RELATIONAL MATCH-REL	0
Average	RELATIONAL MATCH-REL	0.0795451		Average	RELATIONAL MATCH-REL	0
Average	RELATIONAL MATCH-REL	0.252091		Average	RELATIONAL MATCH-REL	0
Average	RELATIONAL MATCH-REL	0.341004		Average	RELATIONAL MATCH-REL	0
Average	RELATIONAL MATCH-REL	0.239426		Average	RELATIONAL MATCH-REL	0
Average	RELATIONAL MATCH-REL	0.26395		Average	RELATIONAL MATCH-REL	0
Average	RELATIONAL MATCH-REL	0.306265		Average	RELATIONAL MATCH-REL	0
Average	SOCIAL RANDOM	0.724972		Average	SOCIAL RANDOM	0
Average	SOCIAL RANDOM	0.643051		Average	SOCIAL RANDOM	0
Average	SOCIAL RANDOM	0.766167		Average	SOCIAL RANDOM	0
Average	SOCIAL RANDOM	0.720068		Average	SOCIAL RANDOM	0
Average	SOCIAL RANDOM	0.799679		Average	SOCIAL RANDOM	0
Average	SOCIAL RANDOM	0.665206		Average	SOCIAL RANDOM	0
Average	SOCIAL RANDOM	0.618547		Average	SOCIAL RANDOM	0
Average	SOCIAL RANDOM	0.641941		Average	SOCIAL RANDOM	0
Average	SOCIAL RANDOM	0.70747		Average	SOCIAL RANDOM	0
Average	SOCIAL RANDOM	0.736132		Average	SOCIAL RANDOM	0
Average	SOCIAL RANDOM	0.722289		Average	SOCIAL RANDOM	0
Average	SOCIAL RANDOM	0.675005		Average	SOCIAL RANDOM	0
Average	SOCIAL RANDOM	0.676102		Average	SOCIAL RANDOM	0
Average	SOCIAL RANDOM	0.701866		Average	SOCIAL RANDOM	0
Average	SOCIAL RANDOM	0.665039		Average	SOCIAL RANDOM	0
Average	SOCIAL RANDOM	0.485317		Average	SOCIAL RANDOM	0
Average	SOCIAL RANDOM	0.738061		Average	SOCIAL RANDOM	0
Average	SOCIAL RANDOM	0.727465		Average	SOCIAL RANDOM	0
Average	SOCIAL RANDOM	0.656732		Average	SOCIAL RANDOM	0
Average	SOCIAL RANDOM	0.61664		Average	SOCIAL RANDOM	0
Average	SOCIAL RANDOM	0.745346		Average	SOCIAL RANDOM	0
Average	SOCIAL RANDOM	0.660342		Average	SOCIAL RANDOM	0
Average	SOCIAL RANDOM	0.729655		Average	SOCIAL RANDOM	0
Average	SOCIAL RANDOM	0.7558		Average	SOCIAL RANDOM	0
Average	SOCIAL RANDOM	0.699468		Average	SOCIAL RANDOM	0
Average	SOCIAL RANDOM	0.70962		Average	SOCIAL RANDOM	0
Average	SOCIAL RANDOM	0.524706		Average	SOCIAL RANDOM	0
Average	SOCIAL RANDOM	0.57838		Average	SOCIAL RANDOM	0
Average	SOCIAL RANDOM	0.760748		Average	SOCIAL RANDOM	0
Average	SOCIAL RANDOM	0.572589		Average	SOCIAL RANDOM	0
Average	SOCIAL RANDOM	0.711961		Average	SOCIAL RANDOM	0
Average	SOCIAL RANDOM	0.726018		Average	SOCIAL RANDOM	0
Average	SOCIAL RANDOM	0.704546		Average	SOCIAL RANDOM	0
Average	SOCIAL RANDOM	0.71733		Average	SOCIAL RANDOM	0
Average	SOCIAL RANDOM	0.606388		Average	SOCIAL RANDOM	0
Average	SOCIAL RANDOM	0.744054		Average	SOCIAL RANDOM	0
Average	SOCIAL RANDOM	0.674247		Average	SOCIAL RANDOM	0
Average	SOCIAL RANDOM	0.71425		Average	SOCIAL RANDOM	0
Average	SOCIAL RANDOM	0.638298		Average	SOCIAL RANDOM	0
Average	SOCIAL TOM	0.741044		Average	SOCIAL TOM	0
Average	SOCIAL TOM	0.683981		Average	SOCIAL TOM	0
Average	SOCIAL TOM	0.783382		Average	SOCIAL TOM	0
Average	SOCIAL TOM	0.762295		Average	SOCIAL TOM	0
Average	SOCIAL TOM	0.771712		Average	SOCIAL TOM	0
Average	SOCIAL TOM	0.718601		Average	SOCIAL TOM	0
Average	SOCIAL TOM	0.746248		Average	SOCIAL TOM	0
Average	SOCIAL TOM	0.596669		Average	SOCIAL TOM	0
Average	SOCIAL TOM	0.689567		Average	SOCIAL TOM	0
Average	SOCIAL TOM	0.770425		Average	SOCIAL TOM	0
Average	SOCIAL TOM	0.700795		Average	SOCIAL TOM	0
Average	SOCIAL TOM	0.695937		Average	SOCIAL TOM	0
Average	SOCIAL TOM	0.669139		Average	SOCIAL TOM	0
Average	SOCIAL TOM	0.64239		Average	SOCIAL TOM	0
Average	SOCIAL TOM	0.663742		Average	SOCIAL TOM	0
Average	SOCIAL TOM	0.621562		Average	SOCIAL TOM	0
Average	SOCIAL TOM	0.786121		Average	SOCIAL TOM	0
Average	SOCIAL TOM	0.764686		Average	SOCIAL TOM	0
Average	SOCIAL TOM	0.701221		Average	SOCIAL TOM	0
Average	SOCIAL TOM	0.676549		Average	SOCIAL TOM	0
Average	SOCIAL TOM	0.736212		Average	SOCIAL TOM	0
Average	SOCIAL TOM	0.667305		Average	SOCIAL TOM	0
Average	SOCIAL TOM	0.747784		Average	SOCIAL TOM	0
Average	SOCIAL TOM	0.743817		Average	SOCIAL TOM	0
Average	SOCIAL TOM	0.742949		Average	SOCIAL TOM	0
Average	SOCIAL TOM	0.718858		Average	SOCIAL TOM	0
Average	SOCIAL TOM	0.629416		Average	SOCIAL TOM	0
Average	SOCIAL TOM	0.601978		Average	SOCIAL TOM	0
Average	SOCIAL TOM	0.763498		Average	SOCIAL TOM	0
Average	SOCIAL TOM	0.586265		Average	SOCIAL TOM	0
Average	SOCIAL TOM	0.7568		Average	SOCIAL TOM	0
Average	SOCIAL TOM	0.723141		Average	SOCIAL TOM	0
Average	SOCIAL TOM	0.722963		Average	SOCIAL TOM	0
Average	SOCIAL TOM	0.730174		Average	SOCIAL TOM	0
Average	SOCIAL TOM	0.588043		Average	SOCIAL TOM	0
Average	SOCIAL TOM	0.727934		Average	SOCIAL TOM	0
Average	SOCIAL TOM	0.686548		Average	SOCIAL TOM	0
Average	SOCIAL TOM	0.772718		Average	SOCIAL TOM	0
Average	SOCIAL TOM	0.721694		Average	SOCIAL TOM	0
Average	SOCIAL TOM-RANDOM	0.364667		Average	SOCIAL TOM-RANDOM	0
Average	SOCIAL TOM-RANDOM	0.461334		Average	SOCIAL TOM-RANDOM	0
Average	SOCIAL TOM-RANDOM	0.48406		Average	SOCIAL TOM-RANDOM	0
Average	SOCIAL TOM-RANDOM	0.53434		Average	SOCIAL TOM-RANDOM	0
Average	SOCIAL TOM-RANDOM	0.427707		Average	SOCIAL TOM-RANDOM	0
Average	SOCIAL TOM-RANDOM	0.492287		Average	SOCIAL TOM-RANDOM	0
Average	SOCIAL TOM-RANDOM	0.321431		Average	SOCIAL TOM-RANDOM	0
Average	SOCIAL TOM-RANDOM	0.419198		Average	SOCIAL TOM-RANDOM	0
Average	SOCIAL TOM-RANDOM	0.420403		Average	SOCIAL TOM-RANDOM	0
Average	SOCIAL TOM-RANDOM	0.478953		Average	SOCIAL TOM-RANDOM	0
Average	SOCIAL TOM-RANDOM	0.44148		Average	SOCIAL TOM-RANDOM	0
Average	SOCIAL TOM-RANDOM	0.394943		Average	SOCIAL TOM-RANDOM	0
Average	SOCIAL TOM-RANDOM	0.401457		Average	SOCIAL TOM-RANDOM	0
Average	SOCIAL TOM-RANDOM	0.384304		Average	SOCIAL TOM-RANDOM	0
Average	SOCIAL TOM-RANDOM	0.364291		Average	SOCIAL TOM-RANDOM	0
Average	SOCIAL TOM-RANDOM	0.364351		Average	SOCIAL TOM-RANDOM	0
Average	SOCIAL TOM-RANDOM	0.489025		Average	SOCIAL TOM-RANDOM	0
Average	SOCIAL TOM-RANDOM	0.43045		Average	SOCIAL TOM-RANDOM	0
Average	SOCIAL TOM-RANDOM	0.456855		Average	SOCIAL TOM-RANDOM	0
Average	SOCIAL TOM-RANDOM	0.341452		Average	SOCIAL TOM-RANDOM	0
Average	SOCIAL TOM-RANDOM	0.38854		Average	SOCIAL TOM-RANDOM	0
Average	SOCIAL TOM-RANDOM	0.35122		Average	SOCIAL TOM-RANDOM	0
Average	SOCIAL TOM-RANDOM	0.527869		Average	SOCIAL TOM-RANDOM	0
Average	SOCIAL TOM-RANDOM	0.556438		Average	SOCIAL TOM-RANDOM	0
Average	SOCIAL TOM-RANDOM	0.532719		Average	SOCIAL TOM-RANDOM	0
Average	SOCIAL TOM-RANDOM	0.436816		Average	SOCIAL TOM-RANDOM	0
Average	SOCIAL TOM-RANDOM	0.329023		Average	SOCIAL TOM-RANDOM	0
Average	SOCIAL TOM-RANDOM	0.448266		Average	SOCIAL TOM-RANDOM	0
Average	SOCIAL TOM-RANDOM	0.445245		Average	SOCIAL TOM-RANDOM	0
Average	SOCIAL TOM-RANDOM	0.346376		Average	SOCIAL TOM-RANDOM	0
Average	SOCIAL TOM-RANDOM	0.49156		Average	SOCIAL TOM-RANDOM	0
Average	SOCIAL TOM-RANDOM	0.452641		Average	SOCIAL TOM-RANDOM	0
Average	SOCIAL TOM-RANDOM	0.449552		Average	SOCIAL TOM-RANDOM	0
Average	SOCIAL TOM-RANDOM	0.451168		Average	SOCIAL TOM-RANDOM	0
Average	SOCIAL TOM-RANDOM	0.304421		Average	SOCIAL TOM-RANDOM	0
Average	SOCIAL TOM-RANDOM	0.51155		Average	SOCIAL TOM-RANDOM	0
Average	SOCIAL TOM-RANDOM	0.230881		Average	SOCIAL TOM-RANDOM	0
Average	SOCIAL TOM-RANDOM	0.544521		Average	SOCIAL TOM-RANDOM	0
Average	SOCIAL TOM-RANDOM	0.244353		Average	SOCIAL TOM-RANDOM	0
Average	EMOTION FACES	0.625121		Average	EMOTION FACES	0
Average	EMOTION FACES	0.70045		Average	EMOTION FACES	0
Average	EMOTION FACES	0.672853		Average	EMOTION FACES	0
Average	EMOTION FACES	0.656423		Average	EMOTION FACES	0
Average	EMOTION FACES	0.670317		Average	EMOTION FACES	0
Average	EMOTION FACES	0.605108		Average	EMOTION FACES	0
Average	EMOTION FACES	0.525871		Average	EMOTION FACES	0
Average	EMOTION FACES	0.525817		Average	EMOTION FACES	0
Average	EMOTION FACES	0.636949		Average	EMOTION FACES	0
Average	EMOTION FACES	0.658868		Average	EMOTION FACES	0
Average	EMOTION FACES	0.515558		Average	EMOTION FACES	0
Average	EMOTION FACES	0.577003		Average	EMOTION FACES	0
Average	EMOTION FACES	0.609502		Average	EMOTION FACES	0
Average	EMOTION FACES	0.4938		Average	EMOTION FACES	0
Average	EMOTION FACES	0.48101		Average	EMOTION FACES	0
Average	EMOTION FACES	0.343274		Average	EMOTION FACES	0
Average	EMOTION FACES	0.672498		Average	EMOTION FACES	0
Average	EMOTION FACES	0.626667		Average	EMOTION FACES	0
Average	EMOTION FACES	0.509446		Average	EMOTION FACES	0
Average	EMOTION FACES	0.604394		Average	EMOTION FACES	0
Average	EMOTION FACES	0.622109		Average	EMOTION FACES	0
Average	EMOTION FACES	0.658092		Average	EMOTION FACES	0
Average	EMOTION FACES	0.615193		Average	EMOTION FACES	0
Average	EMOTION FACES	0.64879		Average	EMOTION FACES	0
Average	EMOTION FACES	0.656933		Average	EMOTION FACES	0
Average	EMOTION FACES	0.610732		Average	EMOTION FACES	0
Average	EMOTION FACES	0.603669		Average	EMOTION FACES	0
Average	EMOTION FACES	0.634899		Average	EMOTION FACES	0
Average	EMOTION FACES	0.650267		Average	EMOTION FACES	0
Average	EMOTION FACES	0.453291		Average	EMOTION FACES	0
Average	EMOTION FACES	0.466717		Average	EMOTION FACES	0
Average	EMOTION FACES	0.212588		Average	EMOTION FACES	0
Average	EMOTION FACES	0.603549		Average	EMOTION FACES	0
Average	EMOTION FACES	0.546346		Average	EMOTION FACES	0
Average	EMOTION FACES	0.601113		Average	EMOTION FACES	0
Average	EMOTION FACES	0.4758		Average	EMOTION FACES	0
Average	EMOTION FACES	0.609326		Average	EMOTION FACES	0
Average	EMOTION FACES	0.608829		Average	EMOTION FACES	0
Average	EMOTION FACES	0.519613		Average	EMOTION FACES	0
Average	EMOTION SHAPES	0.579197		Average	EMOTION SHAPES	0
Average	EMOTION SHAPES	0.711902		Average	EMOTION SHAPES	0
Average	EMOTION SHAPES	0.678363		Average	EMOTION SHAPES	0
Average	EMOTION SHAPES	0.618913		Average	EMOTION SHAPES	0
Average	EMOTION SHAPES	0.638059		Average	EMOTION SHAPES	0
Average	EMOTION SHAPES	0.613469		Average	EMOTION SHAPES	0
Average	EMOTION SHAPES	0.447877		Average	EMOTION SHAPES	0
Average	EMOTION SHAPES	0.454847		Average	EMOTION SHAPES	0
Average	EMOTION SHAPES	0.687756		Average	EMOTION SHAPES	0
Average	EMOTION SHAPES	0.691043		Average	EMOTION SHAPES	0
Average	EMOTION SHAPES	0.415624		Average	EMOTION SHAPES	0
Average	EMOTION SHAPES	0.557469		Average	EMOTION SHAPES	0
Average	EMOTION SHAPES	0.571121		Average	EMOTION SHAPES	0
Average	EMOTION SHAPES	0.484825		Average	EMOTION SHAPES	0
Average	EMOTION SHAPES	0.564128		Average	EMOTION SHAPES	0
Average	EMOTION SHAPES	0.187112		Average	EMOTION SHAPES	0
Average	EMOTION SHAPES	0.691893		Average	EMOTION SHAPES	0
Average	EMOTION SHAPES	0.666993		Average	EMOTION SHAPES	0
Average	EMOTION SHAPES	0.465394		Average	EMOTION SHAPES	0
Average	EMOTION SHAPES	0.597058		Average	EMOTION SHAPES	0
Average	EMOTION SHAPES	0.598065		Average	EMOTION SHAPES	0
Average	EMOTION SHAPES	0.579641		Average	EMOTION SHAPES	0
Average	EMOTION SHAPES	0.586785		Average	EMOTION SHAPES	0
Average	EMOTION SHAPES	0.64122		Average	EMOTION SHAPES	0
Average	EMOTION SHAPES	0.682314		Average	EMOTION SHAPES	0
Average	EMOTION SHAPES	0.601449		Average	EMOTION SHAPES	0
Average	EMOTION SHAPES	0.471279		Average	EMOTION SHAPES	0
Average	EMOTION SHAPES	0.613509		Average	EMOTION SHAPES	0
Average	EMOTION SHAPES	0.605287		Average	EMOTION SHAPES	0
Average	EMOTION SHAPES	0.465481		Average	EMOTION SHAPES	0
Average	EMOTION SHAPES	0.419015		Average	EMOTION SHAPES	0
Average	EMOTION SHAPES	0.227227		Average	EMOTION SHAPES	0
Average	EMOTION SHAPES	0.583655		Average	EMOTION SHAPES	0
Average	EMOTION SHAPES	0.610317		Average	EMOTION SHAPES	0
Average	EMOTION SHAPES	0.570997		Average	EMOTION SHAPES	0
Average	EMOTION SHAPES	0.470512		Average	EMOTION SHAPES	0
Average	EMOTION SHAPES	0.61946		Average	EMOTION SHAPES	0
Average	EMOTION SHAPES	0.646254		Average	EMOTION SHAPES	0
Average	EMOTION SHAPES	0.48307		Average	EMOTION SHAPES	0
Average	EMOTION FACES-SHAPES	0.461308		Average	EMOTION FACES-SHAPES	0
Average	EMOTION FACES-SHAPES	0.558581		Average	EMOTION FACES-SHAPES	0
Average	EMOTION FACES-SHAPES	0.534521		Average	EMOTION FACES-SHAPES	0
Average	EMOTION FACES-SHAPES	0.547247		Average	EMOTION FACES-SHAPES	0
Average	EMOTION FACES-SHAPES	0.563342		Average	EMOTION FACES-SHAPES	0
Average	EMOTION FACES-SHAPES	0.609871		Average	EMOTION FACES-SHAPES	0
Average	EMOTION FACES-SHAPES	0.561523		Average	EMOTION FACES-SHAPES	0
Average	EMOTION FACES-SHAPES	0.478538		Average	EMOTION FACES-SHAPES	0
Average	EMOTION FACES-SHAPES	0.47167		Average	EMOTION FACES-SHAPES	0
Average	EMOTION FACES-SHAPES	0.600991		Average	EMOTION FACES-SHAPES	0
Average	EMOTION FACES-SHAPES	0.564427		Average	EMOTION FACES-SHAPES	0
Average	EMOTION FACES-SHAPES	0.478108		Average	EMOTION FACES-SHAPES	0
Average	EMOTION FACES-SHAPES	0.585016		Average	EMOTION FACES-SHAPES	0
Average	EMOTION FACES-SHAPES	0.439998		Average	EMOTION FACES-SHAPES	0
Average	EMOTION FACES-SHAPES	0.268184		Average	EMOTION FACES-SHAPES	0
Average	EMOTION FACES-SHAPES	0.347918		Average	EMOTION FACES-SHAPES	0
Average	EMOTION FACES-SHAPES	0.551597		Average	EMOTION FACES-SHAPES	0
Average	EMOTION FACES-SHAPES	0.475993		Average	EMOTION FACES-SHAPES	0
Average	EMOTION FACES-SHAPES	0.510907		Average	EMOTION FACES-SHAPES	0
Average	EMOTION FACES-SHAPES	0.519185		Average	EMOTION FACES-SHAPES	0
Average	EMOTION FACES-SHAPES	0.575059		Average	EMOTION FACES-SHAPES	0
Average	EMOTION FACES-SHAPES	0.540687		Average	EMOTION FACES-SHAPES	0
Average	EMOTION FACES-SHAPES	0.587135		Average	EMOTION FACES-SHAPES	0
Average	EMOTION FACES-SHAPES	0.558069		Average	EMOTION FACES-SHAPES	0
Average	EMOTION FACES-SHAPES	0.55167		Average	EMOTION FACES-SHAPES	0
Average	EMOTION FACES-SHAPES	0.575313		Average	EMOTION FACES-SHAPES	0
Average	EMOTION FACES-SHAPES	0.398106		Average	EMOTION FACES-SHAPES	0
Average	EMOTION FACES-SHAPES	0.598949		Average	EMOTION FACES-SHAPES	0
Average	EMOTION FACES-SHAPES	0.599069		Average	EMOTION FACES-SHAPES	0
Average	EMOTION FACES-SHAPES	0.379018		Average	EMOTION FACES-SHAPES	0
Average	EMOTION FACES-SHAPES	0.559524		Average	EMOTION FACES-SHAPES	0
Average	EMOTION FACES-SHAPES	0.431439		Average	EMOTION FACES-SHAPES	0
Average	EMOTION FACES-SHAPES	0.561815		Average	EMOTION FACES-SHAPES	0
Average	EMOTION FACES-SHAPES	0.497725		Average	EMOTION FACES-SHAPES	0
Average	EMOTION FACES-SHAPES	0.502498		Average	EMOTION FACES-SHAPES	0
Average	EMOTION FACES-SHAPES	0.469522		Average	EMOTION FACES-SHAPES	0
Average	EMOTION FACES-SHAPES	0.525762		Average	EMOTION FACES-SHAPES	0
Average	EMOTION FACES-SHAPES	0.397828		Average	EMOTION FACES-SHAPES	0
Average	EMOTION FACES-SHAPES	0.557268		Average	EMOTION FACES-SHAPES	0
Average	WM 2BK_BODY	0.539352		Average	WM 2BK_BODY	0
Average	WM 2BK_BODY	0.698215		Average	WM 2BK_BODY	0
Average	WM 2BK_BODY	0.661258		Average	WM 2BK_BODY	0
Average	WM 2BK_BODY	0.629421		Average	WM 2BK_BODY	0
Average	WM 2BK_BODY	0.632314		Average	WM 2BK_BODY	0
Average	WM 2BK_BODY	0.660832		Average	WM 2BK_BODY	0
Average	WM 2BK_BODY	0.561121		Average	WM 2BK_BODY	0
Average	WM 2BK_BODY	0.296426		Average	WM 2BK_BODY	0
Average	WM 2BK_BODY	0.701964		Average	WM 2BK_BODY	0
Average	WM 2BK_BODY	0.65417		Average	WM 2BK_BODY	0
Average	WM 2BK_BODY	0.611394		Average	WM 2BK_BODY	0
Average	WM 2BK_BODY	0.570146		Average	WM 2BK_BODY	0
Average	WM 2BK_BODY	0.540477		Average	WM 2BK_BODY	0
Average	WM 2BK_BODY	0.576193		Average	WM 2BK_BODY	0
Average	WM 2BK_BODY	0.565091		Average	WM 2BK_BODY	0
Average	WM 2BK_BODY	0.492306		Average	WM 2BK_BODY	0
Average	WM 2BK_BODY	0.623837		Average	WM 2BK_BODY	0
Average	WM 2BK_BODY	0.600441		Average	WM 2BK_BODY	0
Average	WM 2BK_BODY	0.646641		Average	WM 2BK_BODY	0
Average	WM 2BK_BODY	0.647626		Average	WM 2BK_BODY	0
Average	WM 2BK_BODY	0.701407		Average	WM 2BK_BODY	0
Average	WM 2BK_BODY	0.592564		Average	WM 2BK_BODY	0
Average	WM 2BK_BODY	0.50516		Average	WM 2BK_BODY	0
Average	WM 2BK_BODY	0.629462		Average	WM 2BK_BODY	0
Average	WM 2BK_BODY	0.632574		Average	WM 2BK_BODY	0
Average	WM 2BK_BODY	0.649501		Average	WM 2BK_BODY	0
Average	WM 2BK_BODY	0.628582		Average	WM 2BK_BODY	0
Average	WM 2BK_BODY	0.642565		Average	WM 2BK_BODY	0
Average	WM 2BK_BODY	0.571114		Average	WM 2BK_BODY	0
Average	WM 2BK_BODY	0.605616		Average	WM 2BK_BODY	0
Average	WM 2BK_BODY	0.146238		Average	WM 2BK_BODY	0
Average	WM 2BK_BODY	0.281481		Average	WM 2BK_BODY	0
Average	WM 2BK_BODY	0.670676		Average	WM 2BK_BODY	0
Average	WM 2BK_BODY	0.587503		Average	WM 2BK_BODY	0
Average	WM 2BK_BODY	0.59199		Average	WM 2BK_BODY	0
Average	WM 2BK_BODY	0.680455		Average	WM 2BK_BODY	0
Average	WM 2BK_BODY	0.607283		Average	WM 2BK_BODY	0
Average	WM 2BK_BODY	0.632558		Average	WM 2BK_BODY	0
Average	WM 2BK_BODY	0.465905		Average	WM 2BK_BODY	0
Average	WM 2BK_FACE	0.627642		Average	WM 2BK_FACE	0
Average	WM 2BK_FACE	0.672699		Average	WM 2BK_FACE	0
Average	WM 2BK_FACE	0.694702		Average	WM 2BK_FACE	0
Average	WM 2BK_FACE	0.643379		Average	WM 2BK_FACE	0
Average	WM 2BK_FACE	0.695531		Average	WM 2BK_FACE	0
Average	WM 2BK_FACE	0.653373		Average	WM 2BK_FACE	0
Average	WM 2BK_FACE	0.66027		Average	WM 2BK_FACE	0
Average	WM 2BK_FACE	0.552382		Average	WM 2BK_FACE	0
Average	WM 2BK_FACE	0.663861		Average	WM 2BK_FACE	0
Average	WM 2BK_FACE	0.688879		Average	WM 2BK_FACE	0
Average	WM 2BK_FACE	0.651728		Average	WM 2BK_FACE	0
Average	WM 2BK_FACE	0.600759		Average	WM 2BK_FACE	0
Average	WM 2BK_FACE	0.601462		Average	WM 2BK_FACE	0
Average	WM 2BK_FACE	0.599719		Average	WM 2BK_FACE	0
Average	WM 2BK_FACE	0.539803		Average	WM 2BK_FACE	0
Average	WM 2BK_FACE	0.520087		Average	WM 2BK_FACE	0
Average	WM 2BK_FACE	0.69896		Average	WM 2BK_FACE	0
Average	WM 2BK_FACE	0.550608		Average	WM 2BK_FACE	0
Average	WM 2BK_FACE	0.609868		Average	WM 2BK_FACE	0
Average	WM 2BK_FACE	0.644861		Average	WM 2BK_FACE	0
Average	WM 2BK_FACE	0.702431		Average	WM 2BK_FACE	0
Average	WM 2BK_FACE	0.614124		Average	WM 2BK_FACE	0
Average	WM 2BK_FACE	0.627393		Average	WM 2BK_FACE	0
Average	WM 2BK_FACE	0.635995		Average	WM 2BK_FACE	0
Average	WM 2BK_FACE	0.580766		Average	WM 2BK_FACE	0
Average	WM 2BK_FACE	0.597327		Average	WM 2BK_FACE	0
Average	WM 2BK_FACE	0.600539		Average	WM 2BK_FACE	0
Average	WM 2BK_FACE	0.629275		Average	WM 2BK_FACE	0
Average	WM 2BK_FACE	0.587953		Average	WM 2BK_FACE	0
Average	WM 2BK_FACE	0.391589		Average	WM 2BK_FACE	0
Average	WM 2BK_FACE	0.513324		Average	WM 2BK_FACE	0
Average	WM 2BK_FACE	0.140222		Average	WM 2BK_FACE	0
Average	WM 2BK_FACE	0.624519		Average	WM 2BK_FACE	0
Average	WM 2BK_FACE	0.508739		Average	WM 2BK_FACE	0
Average	WM 2BK_FACE	0.608046		Average	WM 2BK_FACE	0
Average	WM 2BK_FACE	0.67485		Average	WM 2BK_FACE	0
Average	WM 2BK_FACE	0.581086		Average	WM 2BK_FACE	0
Average	WM 2BK_FACE	0.601715		Average	WM 2BK_FACE	0
Average	WM 2BK_FACE	0.484745		Average	WM 2BK_FACE	0
Average	WM 2BK_PLACE	0.688147		Average	WM 2BK_PLACE	0
Average	WM 2BK_PLACE	0.679322		Average	WM 2BK_PLACE	0
Average	WM 2BK_PLACE	0.708275		Average	WM 2BK_PLACE	0
Average	WM 2BK_PLACE	0.684554		Average	WM 2BK_PLACE	0
Average	WM 2BK_PLACE	0.72172		Average	WM 2BK_PLACE	0
Average	WM 2BK_PLACE	0.678463		Average	WM 2BK_PLACE	0
Average	WM 2BK_PLACE	0.627014		Average	WM 2BK_PLACE	0
Average	WM 2BK_PLACE	0.383689		Average	WM 2BK_PLACE	0
Average	WM 2BK_PLACE	0.753005		Average	WM 2BK_PLACE	0
Average	WM 2BK_PLACE	0.728856		Average	WM 2BK_PLACE	0
Average	WM 2BK_PLACE	0.689553		Average	WM 2BK_PLACE	0
Average	WM 2BK_PLACE	0.586776		Average	WM 2BK_PLACE	0
Average	WM 2BK_PLACE	0.532362		Average	WM 2BK_PLACE	0
Average	WM 2BK_PLACE	0.678132		Average	WM 2BK_PLACE	0
Average	WM 2BK_PLACE	0.640923		Average	WM 2BK_PLACE	0
Average	WM 2BK_PLACE	0.58697		Average	WM 2BK_PLACE	0
Average	WM 2BK_PLACE	0.749312		Average	WM 2BK_PLACE	0
Average	WM 2BK_PLACE	0.688898		Average	WM 2BK_PLACE	0
Average	WM 2BK_PLACE	0.713504		Average	WM 2BK_PLACE	0
Average	WM 2BK_PLACE	0.708077		Average	WM 2BK_PLACE	0
Average	WM 2BK_PLACE	0.74008		Average	WM 2BK_PLACE	0
Average	WM 2BK_PLACE	0.653544		Average	WM 2BK_PLACE	0
Average	WM 2BK_PLACE	0.575394		Average	WM 2BK_PLACE	0
Average	WM 2BK_PLACE	0.689544		Average	WM 2BK_PLACE	0
Average	WM 2BK_PLACE	0.647621		Average	WM 2BK_PLACE	0
Average	WM 2BK_PLACE	0.627135		Average	WM 2BK_PLACE	0
Average	WM 2BK_PLACE	0.651821		Average	WM 2BK_PLACE	0
Average	WM 2BK_PLACE	0.65499		Average	WM 2BK_PLACE	0
Average	WM 2BK_PLACE	0.697042		Average	WM 2BK_PLACE	0
Average	WM 2BK_PLACE	0.659028		Average	WM 2BK_PLACE	0
Average	WM 2BK_PLACE	0.622042		Average	WM 2BK_PLACE	0
Average	WM 2BK_PLACE	0.379361		Average	WM 2BK_PLACE	0
Average	WM 2BK_PLACE	0.697951		Average	WM 2BK_PLACE	0
Average	WM 2BK_PLACE	0.635375		Average	WM 2BK_PLACE	0
Average	WM 2BK_PLACE	0.591947		Average	WM 2BK_PLACE	0
Average	WM 2BK_PLACE	0.704593		Average	WM 2BK_PLACE	0
Average	WM 2BK_PLACE	0.575224		Average	WM 2BK_PLACE	0
Average	WM 2BK_PLACE	0.695332		Average	WM 2BK_PLACE	0
Average	WM 2BK_PLACE	0.645547		Average	WM 2BK_PLACE	0
Average	WM 2BK_TOOL	0.603856		Average	WM 2BK_TOOL	0
Average	WM 2BK_TOOL	0.650859		Average	WM 2BK_TOOL	0
Average	WM 2BK_TOOL	0.698682		Average	WM 2BK_TOOL	0
Average	WM 2BK_TOOL	0.605424		Average	WM 2BK_TOOL	0
Average	WM 2BK_TOOL	0.71307		Average	WM 2BK_TOOL	0
Average	WM 2BK_TOOL	0.596316		Average	WM 2BK_TOOL	0
Average	WM 2BK_TOOL	0.626891		Average	WM 2BK_TOOL	0
Average	WM 2BK_TOOL	0.550414		Average	WM 2BK_TOOL	0
Average	WM 2BK_TOOL	0.627808		Average	WM 2BK_TOOL	0
Average	WM 2BK_TOOL	0.61447		Average	WM 2BK_TOOL	0
Average	WM 2BK_TOOL	0.6257		Average	WM 2BK_TOOL	0
Average	WM 2BK_TOOL	0.633676		Average	WM 2BK_TOOL	0
Average	WM 2BK_TOOL	0.536149		Average	WM 2BK_TOOL	0
Average	WM 2BK_TOOL	0.63687		Average	WM 2BK_TOOL	0
Average	WM 2BK_TOOL	0.219006		Average	WM 2BK_TOOL	0
Average	WM 2BK_TOOL	0.425126		Average	WM 2BK_TOOL	0
Average	WM 2BK_TOOL	0.661871		Average	WM 2BK_TOOL	0
Average	WM 2BK_TOOL	0.498306		Average	WM 2BK_TOOL	0
Average	WM 2BK_TOOL	0.605857		Average	WM 2BK_TOOL	0
Average	WM 2BK_TOOL	0.625613		Average	WM 2BK_TOOL	0
Average	WM 2BK_TOOL	0.671116		Average	WM 2BK_TOOL	0
Average	WM 2BK_TOOL	0.442877		Average	WM 2BK_TOOL	0
Average	WM 2BK_TOOL	0.56775		Average	WM 2BK_TOOL	0
Average	WM 2BK_TOOL	0.64657		Average	WM 2BK_TOOL	0
Average	WM 2BK_TOOL	0.61443		Average	WM 2BK_TOOL	0
Average	WM 2BK_TOOL	0.624733		Average	WM 2BK_TOOL	0
Average	WM 2BK_TOOL	0.620669		Average	WM 2BK_TOOL	0
Average	WM 2BK_TOOL	0.551493		Average	WM 2BK_TOOL	0
Average	WM 2BK_TOOL	0.575955		Average	WM 2BK_TOOL	0
Average	WM 2BK_TOOL	0.388654		Average	WM 2BK_TOOL	0
Average	WM 2BK_TOOL	0.107361		Average	WM 2BK_TOOL	0
Average	WM 2BK_TOOL	0.303635		Average	WM 2BK_TOOL	0
Average	WM 2BK_TOOL	0.603142		Average	WM 2BK_TOOL	0
Average	WM 2BK_TOOL	0.549137		Average	WM 2BK_TOOL	0
Average	WM 2BK_TOOL	0.581249		Average	WM 2BK_TOOL	0
Average	WM 2BK_TOOL	0.664369		Average	WM 2BK_TOOL	0
Average	WM 2BK_TOOL	0.608286		Average	WM 2BK_TOOL	0
Average	WM 2BK_TOOL	0.640263		Average	WM 2BK_TOOL	0
Average	WM 2BK_TOOL	0.550296		Average	WM 2BK_TOOL	0
Average	WM 0BK_BODY	0.528057		Average	WM 0BK_BODY	0
Average	WM 0BK_BODY	0.635759		Average	WM 0BK_BODY	0
Average	WM 0BK_BODY	0.664797		Average	WM 0BK_BODY	0
Average	WM 0BK_BODY	0.5003		Average	WM 0BK_BODY	0
Average	WM 0BK_BODY	0.700677		Average	WM 0BK_BODY	0
Average	WM 0BK_BODY	0.503043		Average	WM 0BK_BODY	0
Average	WM 0BK_BODY	0.617032		Average	WM 0BK_BODY	0
Average	WM 0BK_BODY	0.424317		Average	WM 0BK_BODY	0
Average	WM 0BK_BODY	0.646549		Average	WM 0BK_BODY	0
Average	WM 0BK_BODY	0.584283		Average	WM 0BK_BODY	0
Average	WM 0BK_BODY	0.639033		Average	WM 0BK_BODY	0
Average	WM 0BK_BODY	0.541787		Average	WM 0BK_BODY	0
Average	WM 0BK_BODY	0.451165		Average	WM 0BK_BODY	0
Average	WM 0BK_BODY	0.561386		Average	WM 0BK_BODY	0
Average	WM 0BK_BODY	0.213615		Average	WM 0BK_BODY	0
Average	WM 0BK_BODY	0.276888		Average	WM 0BK_BODY	0
Average	WM 0BK_BODY	0.67463		Average	WM 0BK_BODY	0
Average	WM 0BK_BODY	0.493281		Average	WM 0BK_BODY	0
Average	WM 0BK_BODY	0.579		Average	WM 0BK_BODY	0
Average	WM 0BK_BODY	0.621056		Average	WM 0BK_BODY	0
Average	WM 0BK_BODY	0.564706		Average	WM 0BK_BODY	0
Average	WM 0BK_BODY	0.478318		Average	WM 0BK_BODY	0
Average	WM 0BK_BODY	0.571705		Average	WM 0BK_BODY	0
Average	WM 0BK_BODY	0.633761		Average	WM 0BK_BODY	0
Average	WM 0BK_BODY	0.600018		Average	WM 0BK_BODY	0
Average	WM 0BK_BODY	0.46628		Average	WM 0BK_BODY	0
Average	WM 0BK_BODY	0.516911		Average	WM 0BK_BODY	0
Average	WM 0BK_BODY	0.542313		Average	WM 0BK_BODY	0
Average	WM 0BK_BODY	0.538598		Average	WM 0BK_BODY	0
Average	WM 0BK_BODY	0.459412		Average	WM 0BK_BODY	0
Average	WM 0BK_BODY	0.225068		Average	WM 0BK_BODY	0
Average	WM 0BK_BODY	0.183352		Average	WM 0BK_BODY	0
[truncated: 6,676 more rows]

## Sheet: SFig2
Supp. Fig. 2 – Dice AUC				Supp. Fig. 2 – Fingerprinting
[truncated: 7,333 more rows]

[truncated: 14 more sheets: SFig3, SFig4, SFig5, SFig6, SFig7, SFig8, SFig9, SFig10, SFig11, SFig19, SFig20, SFig21, SFig22, SFig23]
